# Supplementary material for: H2-O deficiency promotes regulatory T cell differentiation and CD4 T cell hyperactivity
Source: Front Immunol. 2024 Jan 5;14:1304798. doi: 10.3389/fimmu.2023.1304798 (PMC10796743; doi:10.3389/fimmu.2023.1304798)
Supplement: Supplementary file 1 [file Table_1.xlsx]

## Sheet: Sheet4
Supplemental Table 1
All markers identified from scRNA-Seq analysis after Seurat analysis

## Sheet: All_markers
	all_markers_T
gene	p_val	avg_log2FC	pct.1	pct.2	p_val_adj	cluster
Igfbp4	0	1.54203	0.925	0.702	0	0
Rps29	0	1.25888	1	0.906	0	0
Rpl35a	0	1.24133	1	0.933	0	0
Rps24	0	1.22731	1	0.99	0	0
Rps20	0	1.22072	1	0.973	0	0
Rps28	0	1.19046	1	0.885	0	0
Rpl35	0	1.16529	1	0.849	0	0
Rps7	0	1.16047	1	0.971	0	0
Rps10	0	1.16031	1	0.928	0	0
Rps16	0	1.15734	1	0.965	0	0
Rps19	0	1.15427	1	0.948	0	0
Rpl36a	0	1.14557	0.999	0.875	0	0
Rps27a	0	1.13089	1	0.958	0	0
Rpl39	0	1.11959	1	0.915	0	0
Rps26	0	1.10819	1	0.921	0	0
Rps27	0	1.10736	1	0.939	0	0
Rps8	0	1.10483	1	0.983	0	0
Rps21	0	1.09835	1	0.928	0	0
Rplp0	0	1.09525	1	0.975	0	0
Rpl23	0	1.09166	1	0.961	0	0
Rps5	0	1.0882	1	0.947	0	0
Rpl30	0	1.07829	1	0.959	0	0
Rps4x	0	1.07427	1	0.969	0	0
Rpl9	0	1.06874	1	0.962	0	0
Rpl8	0	1.05955	1	0.964	0	0
Rpl12	0	1.05839	0.999	0.854	0	0
Rplp1	0	1.05327	1	0.945	0	0
Rpl32	0	1.02437	1	0.944	0	0
Rps23	0	1.01515	1	0.902	0	0
Rpl37a	0	1.01481	1	0.937	0	0
Rpl19	0	1.00837	1	0.974	0	0
Rps18	0	0.99979	1	0.909	0	0
Rps15a	0	0.995788	1	0.969	0	0
Rpl37	0	0.99481	1	0.936	0	0
Tmsb10	0	0.983096	1	0.987	0	0
Rpl13	0	0.978278	1	0.985	0	0
Rps3a1	0	0.975464	1	0.976	0	0
Rpl27a	0	0.974968	1	0.932	0	0
Rplp2	0	0.973469	1	0.874	0	0
Rpl38	0	0.964999	1	0.882	0	0
Rps13	0	0.961116	1	0.949	0	0
Rpl11	0	0.949865	1	0.948	0	0
Rpl14	0	0.949838	0.999	0.889	0	0
Rps3	0	0.94417	1	0.945	0	0
Rpl10a	0	0.94257	1	0.938	0	0
Rpl41	0	0.937432	1	0.966	0	0
Rpl34	0	0.934189	1	0.93	0	0
Rpl10	0	0.93339	0.999	0.861	0	0
Rps9	0	0.930759	1	0.948	0	0
Rpl21	0	0.928166	1	0.974	0	0
Rpl6	0	0.917831	1	0.956	0	0
Rpl36	0	0.917754	1	0.943	0	0
Tpt1	0	0.91211	1	0.973	0	0
Rpl15	0	0.907922	1	0.925	0	0
Rpl26	0	0.905736	1	0.862	0	0
Rps2	0	0.905624	1	0.958	0	0
Rpl17	0	0.901073	1	0.938	0	0
Rps11	0	0.900244	1	0.955	0	0
Dapl1	0	0.898117	0.725	0.485	0	0
Gm11808	0	0.891145	0.991	0.713	0	0
Rps14	0	0.883849	1	0.892	0	0
Rpl7	0	0.87953	0.999	0.921	0	0
Rpl3	0	0.872991	1	0.952	0	0
Rpl28	0	0.872079	1	0.942	0	0
Eef1b2	0	0.868353	0.998	0.872	0	0
Rpl22	0	0.853579	1	0.898	0	0
Ly6c1	0	0.85258	0.806	0.557	0	0
Rpl18	0	0.851155	1	0.963	0	0
Rpsa	0	0.84504	1	0.989	0	0
Fau	0	0.828072	1	0.985	0	0
Rpl27	0	0.806626	1	0.879	0	0
Rpl18a	0	0.804313	1	0.976	0	0
Npc2	0	0.802105	0.974	0.808	0	0
Rpl29	0	0.795984	1	0.924	0	0
Rpl13a	0	0.785673	1	0.917	0	0
Rps12	0	0.78423	0.999	0.843	0	0
Rpl24	0	0.769167	1	0.885	0	0
Nme2	0	0.767173	0.988	0.799	0	0
Rps6	0	0.766752	0.995	0.847	0	0
Rpl36al	0	0.757947	0.993	0.793	0	0
Rpl31	0	0.756197	0.984	0.767	0	0
Rpl22l1	0	0.74696	0.985	0.827	0	0
Eef1a1	0	0.723395	1	0.995	0	0
Rack1	0	0.697753	0.996	0.87	0	0
Uba52	0	0.696954	0.939	0.722	0	0
Rpl7a	0	0.692741	0.997	0.845	0	0
Rpl5	0	0.689732	0.993	0.866	0	0
Snrpg	0	0.687211	0.979	0.756	0	0
Nsa2	0	0.679762	0.97	0.787	0	0
Ppia	0	0.665728	1	0.936	0	0
Ccr7	0	0.656287	0.959	0.802	0	0
Naca	0	0.621472	0.998	0.896	0	0
Limd2	0	0.616691	0.997	0.901	0	0
Uqcrh	0	0.610697	0.978	0.747	0	0
Pdlim4	0	0.602616	0.756	0.65	0	0
Rps25	0	0.592629	0.97	0.754	0	0
Cd52	0	0.570827	0.997	0.871	0	0
Grcc10	0	0.567455	0.931	0.744	0	0
Rps15	0	0.559953	0.984	0.824	0	0
Rpl23a	0	0.551745	0.96	0.708	0	0
Cox4i1	0	0.532452	0.981	0.775	0	0
Npm1	0	0.53175	0.988	0.884	0	0
Gmfg	0	0.52487	0.939	0.734	0	0
Atp5e	0	0.520166	0.987	0.76	0	0
Nop10	0	0.518164	0.863	0.6	0	0
Tsc22d3	0	0.514535	0.816	0.662	0	0
Bola2	0	0.504065	0.722	0.512	0	0
Tuba1a	0	0.503326	0.852	0.702	0	0
Eif3k	0	0.501896	0.939	0.743	0	0
Ptpn18	0	0.491203	0.982	0.807	0	0
Mrpl30	0	0.490609	0.877	0.691	0	0
Tubb5	0	0.486461	0.953	0.803	0	0
Rps17	0	0.470596	0.948	0.718	0	0
Rflnb	0	0.461817	0.855	0.715	0	0
Sh3bgrl3	0	0.456153	0.988	0.826	0	0
Serf2	0	0.452228	0.992	0.852	0	0
Pfdn5	0	0.450747	0.979	0.83	0	0
Gm45552	0	0.448019	0.7	0.58	0	0
Klf2	0	0.440797	0.967	0.819	0	0
Btf3	0	0.429206	0.984	0.826	0	0
Atp5mpl	0	0.424556	0.879	0.725	0	0
Atp5g2	0	0.417077	0.97	0.789	0	0
Rpl4	0	0.40055	0.991	0.907	0	0
Rgcc	0	0.399238	0.725	0.575	0	0
Eif3f	0	0.393213	0.989	0.884	0	0
Atp5h	0	0.38366	0.942	0.774	0	0
Hmgn2	0	0.382797	0.837	0.63	0	0
Ppdpf	0	0.382111	0.809	0.719	0	0
Emp3	0	0.381495	0.924	0.811	0	0
Ndufa3	0	0.373921	0.882	0.691	0	0
Nme1	0	0.373138	0.849	0.635	0	0
Arhgdib	0	0.368301	0.996	0.909	0	0
Mif	0	0.366307	0.904	0.684	0	0
Tmsb4x	0	0.362716	1	0.965	0	0
Sec61g	0	0.357081	0.886	0.682	0	0
Fth1	0	0.356652	0.999	0.925	0	0
H3f3a	0	0.355995	0.982	0.828	0	0
Myl12b	0	0.355096	0.984	0.869	0	0
Atp5g1	0	0.354751	0.882	0.697	0	0
Rasgrp2	0	0.353837	0.862	0.624	0	0
Tomm7	0	0.353779	0.883	0.667	0	0
Slc25a5	0	0.353669	0.917	0.722	0	0
H2afj	0	0.348568	0.906	0.763	0	0
Sec61b	0	0.348304	0.91	0.733	0	0
2410006H16Rik	0	0.347622	0.92	0.763	0	0
Tcf7	0	0.344671	0.982	0.849	0	0
Banf1	0	0.339879	0.811	0.706	0	0
Gng5	0	0.339571	0.951	0.789	0	0
Gstp1	0	0.33887	0.885	0.672	0	0
Oaz1	0	0.337298	0.994	0.857	0	0
Tomm6	0	0.336773	0.904	0.711	0	0
Cox7b	0	0.333923	0.838	0.636	0	0
Cox8a	0	0.333057	0.966	0.768	0	0
Rgs10	0	0.331722	0.883	0.694	0	0
Cd3d	0	0.331422	0.983	0.848	0	0
Hspa8	0	0.326037	0.997	0.918	0	0
Hspe1	0	0.320079	0.825	0.701	0	0
Cfl1	0	0.314913	0.995	0.924	0	0
Atp5l	0	0.307843	0.928	0.679	0	0
C1qbp	0	0.305004	0.747	0.572	0	0
Cox7a2	0	0.297747	0.855	0.697	0	0
Ramp1	0	0.295864	0.714	0.544	0	0
Tesc	0	0.293475	0.751	0.648	0	0
Selenop	0	0.290875	0.757	0.63	0	0
Ppp1r14b	0	0.286637	0.788	0.671	0	0
Cox6c	0	0.282648	0.937	0.67	0	0
Ptma	0	0.282597	0.999	0.939	0	0
Tspo	0	0.274391	0.887	0.67	0	0
Tagln2	0	0.274339	0.885	0.783	0	0
Hint1	0	0.270981	0.904	0.718	0	0
Fbl	0	0.26212	0.826	0.655	0	0
Elob	0	0.250199	0.94	0.709	0	0
Stx11	0	-0.253294	0.514	0.622	0	0
Atp2b4	0	-0.258053	0.341	0.569	0	0
Casp4	0	-0.261433	0.565	0.61	0	0
Cxcr6	0	-0.26274	0.322	0.623	0	0
Myo1e	0	-0.265854	0.292	0.551	0	0
Slc40a1	0	-0.290303	0.399	0.623	0	0
Gna15	0	-0.29778	0.516	0.677	0	0
Casp1	0	-0.300016	0.517	0.605	0	0
Sh3rf1	0	-0.305787	0.462	0.591	0	0
Vcam1	0	-0.328337	0.054	0.21	0	0
Casp3	0	-0.344393	0.416	0.592	0	0
Nebl	0	-0.361448	0.615	0.678	0	0
Syt11	0	-0.362521	0.508	0.625	0	0
Gpr68	0	-0.375953	0.651	0.666	0	0
Ide	0	-0.406116	0.585	0.737	0	0
Coro2a	0	-0.407251	0.543	0.641	0	0
Trf	0	-0.444299	0.125	0.481	0	0
Areg	0	-0.446147	0.508	0.616	0	0
Rgs16	0	-0.504718	0.384	0.574	0	0
Dusp4	0	-0.535719	0.377	0.553	0	0
Tyrobp	0	-0.54111	0.239	0.446	0	0
Nt5e	0	-0.568371	0.605	0.663	0	0
Anxa2	0	-0.617335	0.702	0.709	0	0
Tnfrsf9	0	-0.626179	0.542	0.663	0	0
Tnfaip3	0	-0.768179	0.955	0.912	0	0
Nkg7	0	-0.804406	0.477	0.601	0	0
Hopx	0	-0.812929	0.598	0.708	0	0
Foxp3	0	-0.970959	0.627	0.676	0	0
Maf	0	-0.977257	0.616	0.683	0	0
H2-Q6	0	-1.02104	0.65	0.751	0	0
Gm42418	0	-1.08028	1	1	0	0
Tnfrsf4	0	-1.25385	0.617	0.697	0	0
Il2rb	0	-1.29029	0.578	0.733	0	0
Ctla4	0	-1.33996	0.554	0.669	0	0
Bhlhe40	0	-1.38179	0.614	0.723	0	0
Ikzf2	0	-1.6351	0.685	0.713	0	0
Ahnak	0	-1.68927	0.743	0.813	0	0
Itgb1	0	-1.71755	0.612	0.783	0	0
S100a6	0	-2.00295	0.68	0.732	0	0
Gm26917	0	-2.21248	0.924	0.912	0	0
Xist	1.50871e-304	-1.38592	0.718	0.752	3.01742e-301	0
Ltb	1.0248e-301	0.264718	0.984	0.883	2.0496e-298	0
Cox7c	1.0266e-298	0.28169	0.943	0.773	2.05319e-295	0
Rgs1	3.631e-298	-1.09486	0.697	0.788	7.262e-295	0
Capg	1.3802e-294	-0.832082	0.547	0.696	2.76039e-291	0
Trbc2	3.12405e-292	0.315775	0.941	0.826	6.2481e-289	0
Sla	1.33795e-289	-0.682845	0.54	0.687	2.67591e-286	0
C1qa	4.98899e-283	-0.427256	0.15	0.204	9.97799e-280	0
Myl6	7.71119e-275	0.261049	0.986	0.861	1.54224e-271	0
Mapre2	2.58736e-273	-0.513478	0.467	0.602	5.17472e-270	0
Cxcr3	2.00651e-265	-0.662564	0.637	0.643	4.01302e-262	0
Bcl2a1b	5.16139e-261	-0.708156	0.502	0.623	1.03228e-257	0
Gng2	3.86667e-257	-0.306443	0.4	0.548	7.73334e-254	0
Icos	2.30106e-250	-0.714337	0.559	0.663	4.60212e-247	0
Lax1	4.26578e-247	-0.454608	0.444	0.588	8.53157e-244	0
Rilpl2	2.35478e-245	-0.527638	0.523	0.633	4.70957e-242	0
Cish	2.75623e-244	-0.462764	0.575	0.644	5.51247e-241	0
Adora2a	9.65126e-241	-0.339718	0.436	0.566	1.93025e-237	0
Ptpn13	2.34754e-240	-0.387473	0.496	0.576	4.69509e-237	0
Sorl1	3.39717e-240	-0.560593	0.456	0.576	6.79435e-237	0
Fkbp5	1.17358e-237	-0.252255	0.402	0.541	2.34716e-234	0
Pfn1	6.55086e-234	0.255767	0.999	0.958	1.31017e-230	0
Trib1	1.96779e-233	-0.573345	0.542	0.627	3.93558e-230	0
Glrx	1.16033e-230	-0.473053	0.485	0.626	2.32065e-227	0
B2m	3.43137e-229	0.253197	0.997	0.904	6.86273e-226	0
Gm20400	5.87588e-227	0.628321	0.632	0.472	1.17518e-223	0
Jak2	7.26982e-225	-0.829745	0.631	0.713	1.45396e-221	0
Nrp1	3.52442e-220	-0.645354	0.67	0.634	7.04884e-217	0
Gm12840	2.40687e-219	-0.342488	0.326	0.476	4.81374e-216	0
Rln3	1.15608e-215	-0.274433	0.535	0.633	2.31215e-212	0
Tigit	2.98478e-215	-0.68248	0.59	0.629	5.96956e-212	0
Cd83	1.34188e-214	-0.660098	0.598	0.613	2.68376e-211	0
Ly6d	1.19609e-213	-0.250263	0.277	0.2	2.39218e-210	0
Gadd45b	1.20344e-213	-0.678641	0.541	0.634	2.40688e-210	0
Nsd2	7.71355e-204	-0.324802	0.412	0.529	1.54271e-200	0
S100a4	1.97911e-202	-1.05259	0.619	0.617	3.95823e-199	0
Snrpd2	2.26977e-201	0.255923	0.764	0.708	4.53955e-198	0
Itga4	6.66881e-198	-1.19452	0.737	0.733	1.33376e-194	0
Rora	3.12446e-192	-0.498232	0.605	0.626	6.24891e-189	0
Cenpa	1.10941e-191	-0.291591	0.641	0.448	2.21882e-188	0
Ccdc50	1.14406e-188	-0.473278	0.504	0.568	2.28812e-185	0
Il2ra	1.32746e-188	-0.799489	0.67	0.639	2.65493e-185	0
Cyfip1	1.42146e-187	-0.308599	0.52	0.566	2.84292e-184	0
Lpxn	9.7981e-187	-0.361609	0.434	0.55	1.95962e-183	0
Tuba1b	1.95027e-178	0.280342	0.665	0.587	3.90054e-175	0
Iigp1	7.88212e-175	-0.265	0.527	0.587	1.57642e-171	0
Sh3bgrl	1.56945e-169	-0.406191	0.48	0.586	3.13891e-166	0
Nfatc1	5.18643e-166	-0.795509	0.576	0.665	1.03729e-162	0
Rabgap1l	4.25384e-164	-0.800491	0.558	0.65	8.50767e-161	0
Fosb	6.07667e-159	-0.829228	0.576	0.596	1.21533e-155	0
Mxd4	2.78737e-158	-0.602757	0.529	0.621	5.57474e-155	0
Klk8	3.46384e-148	0.258185	0.716	0.669	6.92767e-145	0
Lmnb1	2.42407e-147	-0.404715	0.501	0.609	4.84815e-144	0
Phactr2	1.60413e-143	-0.29345	0.458	0.521	3.20825e-140	0
Bcl2a1d	2.6503e-142	-0.269933	0.547	0.577	5.30059e-139	0
Lrrc32	5.67569e-142	-0.282166	0.679	0.619	1.13514e-138	0
Rel	1.06099e-140	-0.948023	0.629	0.664	2.12198e-137	0
Traf1	1.31566e-139	-0.819508	0.645	0.684	2.63132e-136	0
Mmd	5.42478e-139	-0.340423	0.461	0.548	1.08496e-135	0
Acot7	1.91955e-138	-0.308443	0.642	0.673	3.8391e-135	0
Itgav	5.58581e-138	-0.721364	0.512	0.572	1.11716e-134	0
Zfp36	1.79437e-137	-0.964178	0.648	0.699	3.58873e-134	0
Bcor	2.41372e-137	-0.351892	0.499	0.614	4.82744e-134	0
Ccl5	5.81815e-135	-1.8871	0.661	0.643	1.16363e-131	0
Cdk6	8.53881e-135	-0.336455	0.506	0.546	1.70776e-131	0
Atxn1	2.99061e-131	-0.428407	0.483	0.541	5.98123e-128	0
S100a11	4.26908e-130	-1.20025	0.684	0.783	8.53816e-127	0
Nav2	1.63493e-129	-0.295491	0.459	0.537	3.26986e-126	0
C1qb	1.59566e-128	-0.554816	0.195	0.269	3.19132e-125	0
Ifrd1	5.35543e-128	-0.903863	0.785	0.78	1.07109e-124	0
Hif1a	7.30603e-128	-0.900105	0.696	0.708	1.46121e-124	0
Ccr2	8.03665e-126	-0.275226	0.642	0.594	1.60733e-122	0
Itgal	1.01212e-123	-0.636628	0.608	0.686	2.02423e-120	0
Ptpn7	6.64283e-117	-0.419857	0.557	0.64	1.32857e-113	0
Cd5	4.11668e-116	-0.671445	0.828	0.824	8.23336e-113	0
Ctsb	3.25629e-115	-0.724333	0.683	0.76	6.51259e-112	0
Ybx3	5.59938e-113	-0.465163	0.622	0.631	1.11988e-109	0
Trim12c	3.87776e-112	-0.254563	0.478	0.575	7.75552e-109	0
Lcp1	4.0693e-112	-0.572571	0.941	0.905	8.1386e-109	0
Zfpm1	7.45997e-111	-0.251237	0.578	0.433	1.49199e-107	0
Lyz2	1.18829e-108	-0.263356	0.356	0.254	2.37657e-105	0
Rrbp1	2.86106e-107	-0.46629	0.536	0.624	5.72213e-104	0
Nfil3	4.15785e-106	-0.40108	0.535	0.616	8.31571e-103	0
Trim30a	4.7379e-106	-0.452985	0.512	0.596	9.4758e-103	0
Hivep3	5.74208e-106	-0.348994	0.524	0.555	1.14842e-102	0
Smpdl3a	1.63845e-103	-0.511462	0.639	0.721	3.2769e-100	0
Gbp7	3.51262e-102	-0.440227	0.518	0.6	7.02524e-99	0
Rab11fip1	2.9801e-100	-0.317758	0.425	0.511	5.96019e-97	0
Itgb2	4.24537e-100	-0.554234	0.715	0.792	8.49074e-97	0
Atp2b1	5.33452e-99	-0.836795	0.67	0.672	1.0669e-95	0
Cldnd1	1.00875e-98	-0.307011	0.479	0.558	2.0175e-95	0
Nr4a2	2.66353e-98	-0.523527	0.513	0.569	5.32705e-95	0
Tox	3.6937e-98	-0.656694	0.557	0.629	7.38739e-95	0
Foxp4	5.34568e-98	-0.268905	0.519	0.605	1.06914e-94	0
Mapkapk2	9.08421e-98	-0.34796	0.531	0.618	1.81684e-94	0
Cst7	3.36655e-97	-0.472618	0.488	0.513	6.73309e-94	0
Dtx3l	5.26626e-97	-0.28328	0.465	0.571	1.05325e-93	0
CAAA01147332.1	1.47271e-92	-0.342002	0.616	0.738	2.94543e-89	0
Igf1r	2.81457e-92	-0.335957	0.578	0.586	5.62914e-89	0
Art2b	7.21059e-91	-0.255697	0.498	0.559	1.44212e-87	0
Prr13	3.13357e-90	-0.766578	0.695	0.713	6.26714e-87	0
Neurl3	2.64648e-89	-0.29382	0.481	0.569	5.29297e-86	0
Swap70	6.70359e-88	-0.343801	0.533	0.536	1.34072e-84	0
Ptger2	8.90775e-88	-0.26932	0.578	0.541	1.78155e-84	0
Ikzf3	1.09548e-87	-0.632444	0.564	0.606	2.19097e-84	0
Pou2f2	6.94607e-87	-0.619574	0.655	0.636	1.38921e-83	0
Il18r1	1.15234e-86	-0.378491	0.498	0.574	2.30467e-83	0
Spn	1.17689e-86	-0.465021	0.562	0.661	2.35377e-83	0
Gm34006	3.70336e-85	0.255582	0.49	0.402	7.40671e-82	0
Ifi213	8.27319e-85	-0.275518	0.668	0.524	1.65464e-81	0
Tnfsf8	6.3762e-83	-0.567598	0.54	0.596	1.27524e-79	0
Efhd2	5.4418e-80	-0.267017	0.559	0.649	1.08836e-76	0
Pde3b	4.4763e-79	-0.381574	0.688	0.554	8.9526e-76	0
Zfp36l1	5.13907e-78	-0.627918	0.884	0.841	1.02781e-74	0
Adam19	6.44492e-78	-0.396169	0.584	0.573	1.28898e-74	0
Plec	4.49659e-75	-0.585277	0.645	0.722	8.99317e-72	0
Bcl2	5.03243e-74	-0.266764	0.732	0.618	1.00649e-70	0
Icam1	2.54939e-73	-0.251159	0.582	0.602	5.09877e-70	0
Cblb	4.96076e-72	-0.823768	0.767	0.72	9.92152e-69	0
Tnfrsf18	6.12005e-72	-0.601001	0.644	0.696	1.22401e-68	0
Zfp36l2	6.92772e-71	-0.529833	0.892	0.828	1.38554e-67	0
Abcb1a	8.12507e-71	-0.25488	0.637	0.46	1.62501e-67	0
Lncpint	1.77413e-70	-0.934547	0.507	0.545	3.54826e-67	0
Dipk2a	6.96781e-70	-0.258504	0.433	0.481	1.39356e-66	0
Ifih1	3.47374e-69	-0.343115	0.52	0.405	6.94747e-66	0
Bcl2l11	3.84176e-69	-0.396043	0.586	0.471	7.68352e-66	0
Dusp1	1.94777e-68	-0.905606	0.817	0.783	3.89554e-65	0
Cd82	3.92449e-68	-0.611766	0.692	0.745	7.84898e-65	0
Gata3	5.07277e-68	-0.325293	0.596	0.655	1.01455e-64	0
Nek7	1.41535e-66	-0.601768	0.495	0.55	2.8307e-63	0
Ttc39c	1.60971e-66	-0.32568	0.733	0.651	3.21942e-63	0
Lars2	1.96005e-66	-0.617121	0.99	0.974	3.9201e-63	0
Nfkb2	4.50583e-66	-0.289224	0.562	0.442	9.01166e-63	0
Ankrd12	3.31931e-65	-0.619952	0.605	0.654	6.63863e-62	0
Lgals3	5.62363e-64	-0.285494	0.728	0.546	1.12473e-60	0
Myh9	3.11732e-63	-0.380343	0.971	0.926	6.23465e-60	0
Satb1	2.07064e-61	-0.327421	0.928	0.778	4.14128e-58	0
Apobec3	3.26351e-60	-0.53659	0.629	0.649	6.52702e-57	0
Sidt1	8.18789e-60	-0.64408	0.518	0.568	1.63758e-56	0
Nfkbie	3.26995e-59	-0.470906	0.449	0.513	6.5399e-56	0
Nucb1	1.89266e-58	-0.278164	0.537	0.589	3.78532e-55	0
Ephx1	2.97572e-58	-0.353975	0.537	0.606	5.95144e-55	0
AY036118	3.07347e-58	-0.868291	0.957	0.924	6.14695e-55	0
Gramd1b	4.13766e-58	-0.439413	0.408	0.479	8.27532e-55	0
Trim59	5.08266e-58	-0.277895	0.506	0.57	1.01653e-54	0
Ncoa7	1.05557e-57	-0.342687	0.56	0.601	2.11113e-54	0
Arhgap26	1.28285e-57	-0.476048	0.466	0.493	2.56571e-54	0
Cep250	2.80468e-56	-0.293479	0.495	0.547	5.60937e-53	0
Izumo1r	7.95236e-55	-1.11822	0.726	0.732	1.59047e-51	0
Vps54	2.46423e-54	-0.458528	0.436	0.484	4.92846e-51	0
Sec11c	3.08715e-54	-0.424793	0.65	0.709	6.17429e-51	0
Relb	3.59964e-54	-0.261673	0.659	0.544	7.19928e-51	0
Cd79a	6.32238e-54	-0.315492	0.521	0.456	1.26448e-50	0
Ifi27l2a	8.6067e-54	-0.528016	0.959	0.812	1.72134e-50	0
Eea1	9.26999e-54	-0.638338	0.574	0.549	1.854e-50	0
Calr	1.67999e-53	-0.33597	0.611	0.702	3.35998e-50	0
Isg15	5.11276e-53	-0.50648	0.627	0.507	1.02255e-49	0
Myo1g	2.30467e-52	-0.333741	0.623	0.686	4.60934e-49	0
Gbp9	9.40356e-52	-0.420547	0.562	0.604	1.88071e-48	0
Matk	1.16607e-51	-0.256401	0.497	0.528	2.33214e-48	0
Hnrnpll	2.07396e-51	-0.337417	0.549	0.575	4.14793e-48	0
Id2	2.45443e-51	-0.383877	0.553	0.635	4.90886e-48	0
Smco4	1.01999e-50	-0.274004	0.533	0.629	2.03998e-47	0
Myb	1.91834e-50	-0.54143	0.652	0.612	3.83669e-47	0
Casp8ap2	4.72316e-50	-0.29081	0.486	0.553	9.44632e-47	0
Apoe	5.15693e-50	-0.499506	0.396	0.461	1.03139e-46	0
Mxd1	5.9917e-50	-0.449268	0.469	0.527	1.19834e-46	0
H2afz	2.0175e-49	-0.381988	0.887	0.717	4.035e-46	0
BE692007	4.12033e-49	-0.45328	0.536	0.584	8.24066e-46	0
Psap	4.45976e-49	-0.271443	0.807	0.727	8.91952e-46	0
Resf1	4.60679e-49	-0.607512	0.588	0.639	9.21358e-46	0
Tbc1d4	1.42407e-48	-0.66376	0.656	0.621	2.84813e-45	0
Gna13	3.82005e-48	-0.565028	0.725	0.733	7.64009e-45	0
Kcnq1ot1	1.85614e-47	-0.866638	0.553	0.566	3.71228e-44	0
Nrip1	3.00128e-47	-0.710845	0.645	0.646	6.00256e-44	0
Pmepa1	3.17341e-46	-0.277533	0.542	0.57	6.34682e-43	0
Gbp6	8.38223e-46	-0.396882	0.589	0.613	1.67645e-42	0
St8sia6	6.56209e-45	-0.295712	0.618	0.537	1.31242e-41	0
Cebpb	4.40067e-44	-0.263304	0.557	0.645	8.80135e-41	0
Stk39	5.07884e-44	-0.383129	0.497	0.542	1.01577e-40	0
Mdn1	4.25939e-42	-0.416543	0.655	0.546	8.51878e-39	0
Dnah8	5.96233e-42	-0.765711	0.841	0.848	1.19247e-38	0
Nr4a3	6.36336e-42	-0.742052	0.558	0.575	1.27267e-38	0
Neat1	2.55967e-40	-0.637394	0.526	0.553	5.11934e-37	0
Ttc39b	9.93805e-40	-0.564508	0.464	0.507	1.98761e-36	0
Kif1b	1.49606e-39	-0.372292	0.657	0.563	2.99211e-36	0
Rock2	2.90044e-39	-0.592081	0.518	0.556	5.80089e-36	0
Tnfrsf1b	3.4602e-39	-0.343075	0.484	0.52	6.92039e-36	0
Nudt4	7.03508e-39	-0.313486	0.541	0.552	1.40702e-35	0
Sept11	1.22757e-37	-0.298918	0.438	0.483	2.45514e-34	0
Fcer1g	1.46009e-37	-0.711563	0.605	0.522	2.92018e-34	0
H1f0	2.30748e-37	-0.351035	0.581	0.608	4.61497e-34	0
Psen2	2.3231e-37	-0.250994	0.552	0.613	4.6462e-34	0
Lrmp	3.86537e-36	-0.421282	0.507	0.53	7.73075e-33	0
Odc1	5.37987e-35	-0.578845	0.607	0.622	1.07597e-31	0
Cd6	8.81352e-35	-0.55055	0.737	0.729	1.7627e-31	0
Nfkbid	9.03398e-34	-0.29614	0.602	0.65	1.8068e-30	0
Cd44	1.07517e-33	-0.528102	0.449	0.475	2.15035e-30	0
AC149090.1	1.46532e-33	-0.430636	0.712	0.572	2.93063e-30	0
Hivep1	1.79192e-33	-0.388132	0.444	0.501	3.58385e-30	0
Taf4b	2.92017e-33	-0.31256	0.553	0.486	5.84035e-30	0
Hsp90b1	6.69206e-33	-0.512944	0.807	0.825	1.33841e-29	0
B3gnt2	9.88512e-33	-0.492896	0.552	0.574	1.97702e-29	0
Ubash3b	1.54548e-32	-0.265034	0.562	0.47	3.09095e-29	0
Capn2	8.95126e-32	-0.268324	0.525	0.562	1.79025e-28	0
Zdhhc2	9.69063e-32	-0.29018	0.525	0.506	1.93813e-28	0
Fcna	1.49994e-31	-0.301259	0.43	0.266	2.99987e-28	0
Sntb2	2.64201e-30	-0.268003	0.53	0.548	5.28403e-27	0
Tiam1	3.4605e-30	-0.509103	0.613	0.536	6.92099e-27	0
Stat1	1.39205e-29	-0.547843	0.879	0.823	2.78409e-26	0
Cd74	1.87663e-29	-1.92825	0.612	0.598	3.75327e-26	0
Tmpo	2.59767e-29	-0.264472	0.571	0.643	5.19534e-26	0
Tmem65	1.29644e-28	-0.577178	0.548	0.533	2.59288e-25	0
Rras2	1.61807e-28	-0.371747	0.517	0.454	3.23614e-25	0
Ttn	2.77342e-28	-0.328928	0.756	0.61	5.54685e-25	0
Tnfsf11	4.83445e-28	-0.380751	0.63	0.558	9.6689e-25	0
Malt1	5.13323e-28	-0.895184	0.651	0.603	1.02665e-24	0
Ptpn11	7.77804e-28	-0.413823	0.608	0.624	1.55561e-24	0
Mpp7	3.70056e-27	-0.682511	0.61	0.498	7.40113e-24	0
Epsti1	5.44887e-27	-0.382137	0.656	0.695	1.08977e-23	0
Pim1	8.09058e-27	-0.633825	0.832	0.799	1.61812e-23	0
Arl5a	5.46114e-26	-0.411005	0.519	0.548	1.09223e-22	0
Canx	6.17119e-26	-0.429979	0.707	0.734	1.23424e-22	0
AI504432	8.48141e-26	-0.274841	0.322	0.399	1.69628e-22	0
Clec2d	2.91052e-25	-0.29169	0.522	0.56	5.82104e-22	0
Ndfip1	3.30307e-25	-0.480531	0.849	0.763	6.60615e-22	0
Nfkbia	4.48155e-25	-0.576312	0.922	0.87	8.96311e-22	0
Rgs3	7.57311e-25	-0.312211	0.596	0.498	1.51462e-21	0
Gimap7	1.22254e-24	-0.340994	0.632	0.662	2.44507e-21	0
Batf	2.26933e-24	-0.267739	0.606	0.52	4.53866e-21	0
Adk	4.47611e-24	-0.371412	0.687	0.595	8.95221e-21	0
Gm43305	1.08683e-23	-0.415685	0.373	0.435	2.17366e-20	0
Cdc25b	2.30897e-23	-0.294727	0.566	0.598	4.61795e-20	0
Ifit3	2.65803e-23	-0.278408	0.63	0.559	5.31606e-20	0
Dnmt3a	1.63728e-22	-0.337807	0.564	0.563	3.27456e-19	0
Hsph1	3.2533e-22	-0.269486	0.442	0.39	6.5066e-19	0
Samhd1	1.02874e-21	-0.51712	0.813	0.804	2.05747e-18	0
P2rx7	2.58569e-21	-0.386417	0.612	0.573	5.17139e-18	0
Ccnd2	4.63168e-21	-0.426269	0.684	0.716	9.26335e-18	0
Stat2	9.58448e-21	-0.254975	0.491	0.507	1.9169e-17	0
Hook3	1.32867e-20	-0.38489	0.43	0.464	2.65735e-17	0
Cd226	4.24536e-20	-0.391123	0.504	0.525	8.49073e-17	0
Spry1	9.95709e-20	-0.388899	0.627	0.56	1.99142e-16	0
Gpr174	2.07816e-19	-0.34084	0.502	0.435	4.15632e-16	0
Herc6	2.5225e-19	-0.406194	0.511	0.523	5.04501e-16	0
Gnl3	3.11442e-19	-0.313081	0.61	0.537	6.22885e-16	0
D10Wsu102e	3.67084e-19	-0.37025	0.51	0.533	7.34169e-16	0
Smap1	1.86792e-18	-0.487142	0.774	0.73	3.73584e-15	0
Slamf6	1.99655e-18	-0.429752	0.621	0.637	3.9931e-15	0
Egr1	8.23301e-18	-0.646826	0.581	0.604	1.6466e-14	0
Lclat1	1.15857e-17	-0.293605	0.476	0.458	2.31714e-14	0
Ift80	2.41958e-17	-0.549067	0.619	0.598	4.83917e-14	0
Plcxd2	9.55201e-17	-0.35395	0.591	0.518	1.9104e-13	0
Ptpre	1.0508e-16	-0.270188	0.505	0.524	2.1016e-13	0
Kdm2b	1.96037e-16	-0.575313	0.549	0.545	3.92074e-13	0
H2-Eb1	7.57163e-16	-0.571006	0.602	0.474	1.51433e-12	0
Pglyrp1	1.83283e-15	-0.512504	0.612	0.617	3.66566e-12	0
Il10ra	2.6395e-15	-0.307513	0.55	0.533	5.279e-12	0
Slc4a7	5.25938e-15	-0.543821	0.559	0.463	1.05188e-11	0
Tmem64	5.88211e-15	-0.51386	0.741	0.635	1.17642e-11	0
Sept9	7.28468e-15	-0.361085	0.779	0.797	1.45694e-11	0
Ifng	8.02236e-15	-0.390073	0.741	0.572	1.60447e-11	0
Spty2d1	9.92009e-15	-0.377937	0.599	0.609	1.98402e-11	0
Snx18	1.19819e-14	-0.453743	0.647	0.634	2.39638e-11	0
Ly6c2	1.68305e-14	-0.28468	0.631	0.589	3.36609e-11	0
Ifit1	2.12679e-14	-0.259667	0.499	0.522	4.25358e-11	0
Lgals1	6.47119e-14	-0.826561	0.7	0.721	1.29424e-10	0
Tob2	9.22532e-14	-0.306683	0.568	0.497	1.84506e-10	0
Samsn1	1.09353e-13	-0.398497	0.504	0.506	2.18707e-10	0
Zmiz1	1.86651e-13	-0.380323	0.559	0.583	3.73302e-10	0
Ttc3	3.35444e-13	-0.44605	0.606	0.528	6.70888e-10	0
Tnfaip8	4.01792e-13	-0.438261	0.609	0.614	8.03584e-10	0
Serinc3	4.86516e-13	-0.540785	0.623	0.61	9.73032e-10	0
Flna	7.68301e-13	-0.268707	0.805	0.726	1.5366e-09	0
Gm47015	9.29209e-13	-0.348728	0.551	0.496	1.85842e-09	0
Myo1f	4.67619e-12	-0.392256	0.707	0.472	9.35238e-09	0
Hdac7	6.8905e-12	-0.264573	0.623	0.651	1.3781e-08	0
C1qc	1.04571e-11	-0.474664	0.277	0.236	2.09142e-08	0
Parp14	1.24107e-11	-0.527525	0.579	0.568	2.48214e-08	0
Insig1	2.32553e-11	-0.318363	0.619	0.549	4.65106e-08	0
Ncl	3.15939e-11	-0.417156	0.893	0.805	6.31879e-08	0
Snx2	6.15971e-11	-0.319261	0.525	0.549	1.23194e-07	0
Hspa4l	9.61483e-11	-0.341867	0.481	0.496	1.92297e-07	0
Slc3a2	1.87257e-10	-0.369567	0.629	0.636	3.74513e-07	0
Ptger4	3.53985e-10	-0.330388	0.54	0.533	7.0797e-07	0
Trbv31	3.9019e-10	0.404311	0.604	0.581	7.8038e-07	0
Ifi209	4.5635e-10	-0.263368	0.67	0.614	9.12701e-07	0
H2-Aa	4.96859e-10	-0.715529	0.524	0.416	9.93717e-07	0
Dusp5	9.19827e-10	-0.393083	0.682	0.694	1.83965e-06	0
Lrig1	3.1768e-09	-0.810261	0.626	0.577	6.3536e-06	0
Slfn5	6.21901e-09	-0.444218	0.565	0.558	1.2438e-05	0
Sdf4	7.42976e-09	-0.310069	0.815	0.741	1.48595e-05	0
Serpina3g	8.40994e-09	-0.259883	0.703	0.523	1.68199e-05	0
Sytl2	9.15282e-09	-0.285186	0.515	0.505	1.83056e-05	0
Gm14085	1.19792e-08	-0.328344	0.548	0.497	2.39585e-05	0
Cd48	1.44545e-08	-0.299725	0.628	0.645	2.89091e-05	0
Fos	1.57423e-08	-0.659324	0.786	0.734	3.14846e-05	0
Wls	2.97849e-08	-0.251935	0.487	0.42	5.95698e-05	0
Hmox1	5.2669e-08	-0.577389	0.567	0.541	0.000105338	0
Cd200	5.78085e-08	-0.26821	0.524	0.482	0.000115617	0
H2-Ab1	9.99527e-08	-0.437294	0.622	0.591	0.000199905	0
Pdcd1	2.90274e-07	-0.294298	0.583	0.44	0.000580548	0
4930417O13Rik	4.44492e-07	-0.406143	0.552	0.483	0.000888985	0
Igf2r	1.02563e-06	-0.350498	0.511	0.517	0.00205125	0
Ddx58	1.03051e-06	-0.331878	0.588	0.541	0.00206103	0
N4bp2	1.12804e-06	-0.301531	0.456	0.43	0.00225608	0
Gpm6b	1.36789e-06	-0.279075	0.608	0.539	0.00273579	0
Tgif1	2.31738e-06	-0.486922	0.618	0.528	0.00463475	0
Glcci1	3.21623e-06	-0.485483	0.584	0.572	0.00643245	0
Gprin3	4.83622e-06	-0.25106	0.547	0.466	0.00967244	0
Hist1h1e	4.97197e-06	-0.357381	0.71	0.711	0.00994394	0
Nfat5	7.34942e-06	-0.593448	0.552	0.482	0.0146988	0
Lsp1	2.3787e-05	-0.361328	0.901	0.843	0.0475739	0
Arl5b	3.109e-05	-0.76969	0.578	0.497	0.06218	0
Plk3	6.0694e-05	-0.372452	0.534	0.519	0.121388	0
Trbv1	7.23253e-05	0.291279	0.51	0.526	0.144651	0
Cd274	7.99074e-05	-0.336795	0.615	0.522	0.159815	0
Sh2d2a	0.00012304	-0.362429	0.736	0.72	0.246081	0
AU020206	0.00013561	-0.464487	0.534	0.485	0.271221	0
Irf7	0.000282513	-0.266735	0.654	0.626	0.565026	0
Gbp4	0.000282553	-0.524731	0.628	0.602	0.565105	0
Adgre5	0.000390188	-0.366479	0.721	0.727	0.780376	0
AW112010	0.000609656	-0.994085	0.798	0.726	1	0
Ifi203	0.000645815	-0.420059	0.79	0.755	1	0
Golgb1	0.00075987	-0.27163	0.567	0.568	1	0
Tspan13	0.00084137	-0.33063	0.692	0.621	1	0
Samd9l	0.00113656	-0.386973	0.51	0.479	1	0
Gem	0.00120257	-0.316518	0.563	0.486	1	0
Nfkbiz	0.00131807	-0.559587	0.479	0.477	1	0
Slamf1	0.00189729	-0.480688	0.548	0.475	1	0
Mdfic	0.00191389	-0.278176	0.553	0.437	1	0
Itga6	0.00241465	-0.423535	0.539	0.498	1	0
Atad2	0.0024562	-0.458681	0.625	0.559	1	0
Hacd3	0.00334916	-0.457002	0.549	0.525	1	0
Dpp4	0.00386126	-0.250231	0.471	0.446	1	0
Klf6	0.0043594	-0.327228	0.838	0.741	1	0
Slpi	0.00676744	-0.350587	0.519	0.553	1	0
Irf1	0.00717306	-0.29786	0.763	0.708	1	0
Gm20559	0.00834415	-0.391181	0.519	0.486	1	0
Gm26917	0	2.68658	0.951	0.912	0	1
Dnah8	0	1.50687	0.922	0.829	0	1
Satb1	0	1.44142	0.869	0.85	0	1
Cblb	0	1.43215	0.759	0.74	0	1
Gm42418	0	1.22639	1	1	0	1
Gm12840	0	0.905113	0.65	0.349	0	1
Tnfaip3	0	0.760094	0.893	0.942	0	1
Cenpa	0	0.479699	0.309	0.594	0	1
Gm8251	0	0.330254	0.675	0.474	0	1
Ide	0	0.26418	0.838	0.624	0	1
Trf	0	-0.270115	0.515	0.258	0	1
Isg20	0	-0.273376	0.437	0.618	0	1
Vamp5	0	-0.284915	0.438	0.614	0	1
Zap70	0	-0.301585	0.509	0.749	0	1
Gm8369	0	-0.353835	0.452	0.805	0	1
Phf11b	0	-0.360279	0.311	0.6	0	1
Nhp2	0	-0.364701	0.402	0.645	0	1
Tmem256	0	-0.404992	0.526	0.655	0	1
Fbl	0	-0.423499	0.597	0.771	0	1
Grap	0	-0.423924	0.536	0.744	0	1
H2-Aa	0	-0.425916	0.172	0.532	0	1
Fcer1g	0	-0.431901	0.668	0.542	0	1
Arpc5	0	-0.448155	0.641	0.846	0	1
Ier5	0	-0.455337	0.571	0.776	0	1
Ramp1	0	-0.467834	0.446	0.667	0	1
Cotl1	0	-0.469537	0.608	0.771	0	1
Pglyrp1	0	-0.471132	0.489	0.64	0	1
Plaat3	0	-0.472432	0.498	0.705	0	1
Hmgn2	0	-0.48851	0.527	0.777	0	1
Selenoh	0	-0.489065	0.575	0.662	0	1
Tkt	0	-0.490765	0.603	0.772	0	1
Cited2	0	-0.496236	0.602	0.812	0	1
Sh2d1a	0	-0.498161	0.342	0.661	0	1
Sfr1	0	-0.503132	0.561	0.704	0	1
Hsp90ab1	0	-0.505395	0.929	0.987	0	1
Dnajc15	0	-0.510835	0.311	0.689	0	1
Ranbp1	0	-0.51674	0.57	0.731	0	1
C1qbp	0	-0.535843	0.551	0.683	0	1
Ifi47	0	-0.54192	0.573	0.706	0	1
Isg15	0	-0.544384	0.365	0.609	0	1
Rpl4	0	-0.552077	0.883	0.963	0	1
Ighm	0	-0.552672	0.769	0.83	0	1
Anp32b	0	-0.56802	0.673	0.827	0	1
Ube2s	0	-0.573829	0.581	0.76	0	1
Jund	0	-0.591557	0.909	0.969	0	1
Npm1	0	-0.597253	0.831	0.958	0	1
Arpc4	0	-0.628404	0.642	0.808	0	1
Bst2	0	-0.634857	0.621	0.729	0	1
Klk8	0	-0.648156	0.615	0.708	0	1
Ppp1r14b	0	-0.65808	0.667	0.743	0	1
Gnai2	0	-0.669687	0.863	0.949	0	1
Ldha	0	-0.672528	0.837	0.924	0	1
Ass1	0	-0.674964	0.721	0.852	0	1
Prdx1	0	-0.675074	0.707	0.797	0	1
Ndufc1	0	-0.675772	0.355	0.672	0	1
Dbi	0	-0.678608	0.265	0.73	0	1
Actg1	0	-0.679408	0.943	0.987	0	1
Aprt	0	-0.693951	0.655	0.75	0	1
Prdx2	0	-0.697786	0.611	0.712	0	1
Thy1	0	-0.699665	0.765	0.886	0	1
Ybx1	0	-0.703913	0.765	0.928	0	1
Arpc1b	0	-0.704307	0.851	0.951	0	1
Prr13	0	-0.721947	0.557	0.734	0	1
Tuba1a	0	-0.727473	0.732	0.787	0	1
Psmb9	0	-0.733533	0.668	0.832	0	1
Cox17	0	-0.739134	0.6	0.726	0	1
Npc2	0	-0.745277	0.795	0.911	0	1
Cnn2	0	-0.754278	0.86	0.949	0	1
Gnb2	0	-0.759132	0.752	0.854	0	1
Psmb10	0	-0.762683	0.426	0.733	0	1
Snrpd2	0	-0.772247	0.746	0.734	0	1
Vamp8	0	-0.774723	0.638	0.728	0	1
Ppdpf	0	-0.779102	0.694	0.779	0	1
Rpl5	0	-0.78961	0.8	0.957	0	1
Pycard	0	-0.795704	0.616	0.768	0	1
Dapl1	0	-0.797882	0.347	0.659	0	1
Ran	0	-0.804379	0.737	0.849	0	1
Pomp	0	-0.82023	0.368	0.749	0	1
Hspa8	0	-0.824444	0.845	0.981	0	1
Banf1	0	-0.826372	0.676	0.775	0	1
Lsp1	0	-0.827797	0.778	0.892	0	1
Tubb5	0	-0.833222	0.756	0.904	0	1
Mrpl30	0	-0.836244	0.547	0.834	0	1
Calm1	0	-0.844573	0.833	0.947	0	1
Ptma	0	-0.848525	0.886	0.986	0	1
Spcs1	0	-0.854018	0.617	0.78	0	1
Cycs	0	-0.855248	0.371	0.739	0	1
Trbc2	0	-0.870121	0.762	0.909	0	1
Hspe1	0	-0.87462	0.653	0.786	0	1
Bola2	0	-0.877091	0.376	0.668	0	1
Dynll1	0	-0.879268	0.463	0.777	0	1
Junb	0	-0.881728	0.893	0.985	0	1
Aldoa	0	-0.888358	0.712	0.877	0	1
Coro1a	0	-0.889931	0.92	0.984	0	1
Rgs10	0	-0.894751	0.568	0.835	0	1
H2afv	0	-0.905143	0.417	0.763	0	1
Atox1	0	-0.915017	0.672	0.762	0	1
Rack1	0	-0.935269	0.801	0.961	0	1
Limd2	0	-0.959071	0.832	0.973	0	1
Actb	0	-0.959262	0.986	0.999	0	1
Eif5a	0	-0.960707	0.811	0.924	0	1
Eef1a1	0	-0.983515	0.992	0.999	0	1
S100a13	0	-0.987033	0.566	0.777	0	1
Vim	0	-0.993437	0.816	0.864	0	1
Ltb	0	-0.999768	0.795	0.963	0	1
Nme1	0	-1.00319	0.445	0.804	0	1
Abracl	0	-1.00354	0.525	0.812	0	1
Rpl23a	0	-1.00611	0.493	0.906	0	1
Psme1	0	-1.02531	0.724	0.918	0	1
Rps15	0	-1.03072	0.71	0.944	0	1
Eif3f	0	-1.0352	0.799	0.965	0	1
Cox5a	0	-1.03993	0.6	0.834	0	1
Gmfg	0	-1.04773	0.62	0.882	0	1
H2afj	0	-1.05411	0.647	0.874	0	1
Fis1	0	-1.07404	0.556	0.832	0	1
Tagln2	0	-1.07793	0.728	0.856	0	1
Uqcr10	0	-1.07894	0.563	0.802	0	1
Nop10	0	-1.07942	0.416	0.798	0	1
Cd3g	0	-1.10856	0.826	0.952	0	1
Psme2	0	-1.11363	0.655	0.898	0	1
Emp3	0	-1.11618	0.814	0.879	0	1
Slc25a5	0	-1.12398	0.56	0.873	0	1
Ptprcap	0	-1.12519	0.713	0.905	0	1
Cox7a2	0	-1.12565	0.511	0.831	0	1
H3f3a	0	-1.13341	0.692	0.95	0	1
Cox7c	0	-1.13722	0.61	0.91	0	1
Ly6e	0	-1.13874	0.791	0.955	0	1
Cdk2ap2	0	-1.14159	0.578	0.858	0	1
Psmb8	0	-1.14201	0.711	0.937	0	1
Ly6a	0	-1.14398	0.595	0.816	0	1
Gpx4	0	-1.14609	0.533	0.828	0	1
Uba52	0	-1.15058	0.574	0.884	0	1
Ppp1ca	0	-1.15103	0.607	0.9	0	1
Atp5g1	0	-1.15423	0.527	0.844	0	1
Atp5d	0	-1.15423	0.716	0.897	0	1
Arhgdib	0	-1.16479	0.849	0.975	0	1
Cox7b	0	-1.16796	0.409	0.806	0	1
Gpx1	0	-1.1844	0.595	0.834	0	1
B2m	0	-1.18914	0.824	0.977	0	1
Atp5md	0	-1.2042	0.276	0.775	0	1
Lgals1	0	-1.21101	0.583	0.736	0	1
Cfl1	0	-1.2228	0.879	0.977	0	1
Nsa2	0	-1.22855	0.635	0.929	0	1
Rac2	0	-1.23129	0.81	0.97	0	1
Myl12b	0	-1.23836	0.836	0.945	0	1
Gapdh	0	-1.24103	0.755	0.944	0	1
2410006H16Rik	0	-1.24216	0.645	0.882	0	1
Myl12a	0	-1.24604	0.649	0.906	0	1
Atp5mpl	0	-1.24872	0.59	0.846	0	1
Ucp2	0	-1.25103	0.748	0.96	0	1
Clic1	0	-1.25367	0.725	0.913	0	1
H2afz	0	-1.25709	0.521	0.861	0	1
Rps6	0	-1.27585	0.735	0.96	0	1
Cyba	0	-1.27589	0.773	0.919	0	1
Cox5b	0	-1.27678	0.513	0.878	0	1
Rpl31	0	-1.27868	0.58	0.937	0	1
Gstp1	0	-1.28277	0.427	0.852	0	1
Eif3k	0	-1.28671	0.552	0.902	0	1
Gng5	0	-1.29293	0.69	0.908	0	1
Rpl3	0	-1.29415	0.92	0.988	0	1
Rps17	0	-1.29459	0.524	0.897	0	1
Mif	0	-1.30335	0.464	0.863	0	1
Tomm6	0	-1.31412	0.537	0.864	0	1
Mrpl52	0	-1.31606	0.52	0.854	0	1
Rps25	0	-1.31742	0.556	0.926	0	1
Ndufa4	0	-1.33998	0.491	0.855	0	1
Hint1	0	-1.34629	0.556	0.864	0	1
Btf3	0	-1.3511	0.701	0.948	0	1
Ndufa3	0	-1.35684	0.514	0.843	0	1
Cox6b1	0	-1.36048	0.559	0.879	0	1
Srgn	0	-1.37192	0.673	0.937	0	1
S100a11	0	-1.37777	0.711	0.738	0	1
Tspo	0	-1.38641	0.414	0.854	0	1
Atp5l	0	-1.38903	0.398	0.888	0	1
Tomm7	0	-1.39245	0.404	0.852	0	1
Rpsa	0	-1.40372	0.98	0.997	0	1
Grcc10	0	-1.40462	0.6	0.888	0	1
Sec61g	0	-1.40806	0.463	0.851	0	1
Sec61b	0	-1.43178	0.529	0.883	0	1
Rpl13a	0	-1.43622	0.85	0.981	0	1
Atp5h	0	-1.4394	0.615	0.909	0	1
Cd3d	0	-1.44205	0.741	0.952	0	1
Oaz1	0	-1.46545	0.737	0.965	0	1
Elob	0	-1.48156	0.487	0.895	0	1
Naca	0	-1.49255	0.826	0.973	0	1
Ubb	0	-1.51374	0.852	0.99	0	1
Myl6	0	-1.51386	0.722	0.966	0	1
Hcst	0	-1.51762	0.591	0.896	0	1
Atp5g3	0	-1.51945	0.51	0.936	0	1
AW112010	0	-1.52652	0.541	0.808	0	1
Cox6c	0	-1.53326	0.376	0.893	0	1
Pfn1	0	-1.54286	0.918	0.991	0	1
Eef1b2	0	-1.57419	0.788	0.966	0	1
Ptpn18	0	-1.58278	0.697	0.936	0	1
Rpl7	0	-1.58608	0.861	0.981	0	1
Rpl6	0	-1.59019	0.912	0.992	0	1
Rpl8	0	-1.59156	0.937	0.991	0	1
Pfdn5	0	-1.59505	0.691	0.949	0	1
Rpl22l1	0	-1.61126	0.685	0.952	0	1
Rpl10	0	-1.61685	0.751	0.968	0	1
Ftl1	0	-1.63337	0.808	0.976	0	1
Fth1	0	-1.6537	0.856	0.984	0	1
Rpl7a	0	-1.66316	0.689	0.969	0	1
Snrpg	0	-1.67267	0.559	0.932	0	1
Tpt1	0	-1.67515	0.948	0.995	0	1
Atp5g2	0	-1.69064	0.596	0.939	0	1
Rpl14	0	-1.69247	0.775	0.979	0	1
Rps2	0	-1.70204	0.917	0.992	0	1
Uqcrh	0	-1.71335	0.523	0.934	0	1
Crip1	0	-1.72023	0.813	0.898	0	1
Rpl17	0	-1.72118	0.879	0.987	0	1
Rps3a1	0	-1.72981	0.946	0.997	0	1
Rps8	0	-1.73505	0.97	0.996	0	1
Cox4i1	0	-1.74918	0.597	0.936	0	1
Rpl18a	0	-1.75036	0.951	0.996	0	1
S100a10	0	-1.7557	0.626	0.857	0	1
Serf2	0	-1.75719	0.701	0.968	0	1
Rpl28	0	-1.79638	0.884	0.989	0	1
Rpl10a	0	-1.80051	0.881	0.988	0	1
Rpl21	0	-1.80365	0.942	0.996	0	1
Rpl13	0	-1.81294	0.966	0.998	0	1
Nme2	0	-1.81342	0.633	0.948	0	1
Rpl18	0	-1.81938	0.93	0.992	0	1
Ppia	0	-1.83897	0.862	0.99	0	1
Rpl15	0	-1.84133	0.844	0.987	0	1
Cox8a	0	-1.84589	0.529	0.938	0	1
Rps4x	0	-1.84776	0.947	0.992	0	1
Sh3bgrl3	0	-1.8615	0.662	0.958	0	1
Rpl29	0	-1.87879	0.853	0.985	0	1
Fau	0	-1.8797	0.969	0.997	0	1
Rpl36al	0	-1.88608	0.605	0.953	0	1
Rpl12	0	-1.89344	0.721	0.97	0	1
Rplp0	0	-1.92696	0.951	0.995	0	1
Rps3	0	-1.93195	0.884	0.991	0	1
Rps9	0	-1.96519	0.889	0.992	0	1
Rps19	0	-1.97532	0.895	0.99	0	1
Gm11808	0	-1.97627	0.393	0.948	0	1
Atp5e	0	-2.01179	0.563	0.938	0	1
Rpl22	0	-2.01703	0.816	0.977	0	1
Rpl11	0	-2.02026	0.894	0.991	0	1
Rpl36a	0	-2.02312	0.762	0.974	0	1
Rps12	0	-2.03626	0.672	0.973	0	1
Rpl24	0	-2.04322	0.75	0.982	0	1
Rps14	0	-2.05032	0.764	0.984	0	1
Rps7	0	-2.05558	0.943	0.995	0	1
Rpl9	0	-2.08214	0.926	0.993	0	1
Rpl26	0	-2.08521	0.702	0.978	0	1
Rpl36	0	-2.1265	0.886	0.989	0	1
Rpl19	0	-2.13672	0.948	0.995	0	1
Rplp1	0	-2.1546	0.88	0.992	0	1
Rps15a	0	-2.15558	0.939	0.994	0	1
Rps18	0	-2.18438	0.801	0.986	0	1
Rpl23	0	-2.18647	0.912	0.995	0	1
Rps13	0	-2.18728	0.887	0.993	0	1
Rpl27	0	-2.19919	0.744	0.98	0	1
Rplp2	0	-2.20268	0.73	0.98	0	1
Rps23	0	-2.20476	0.791	0.985	0	1
Rpl27a	0	-2.21813	0.857	0.989	0	1
Rps27	0	-2.22561	0.876	0.989	0	1
Rps11	0	-2.23026	0.899	0.994	0	1
Cd52	0	-2.23275	0.737	0.975	0	1
Rpl30	0	-2.24155	0.917	0.992	0	1
Rps27a	0	-2.24167	0.912	0.993	0	1
Rps21	0	-2.26071	0.854	0.987	0	1
Rpl38	0	-2.27233	0.746	0.981	0	1
Tmsb4x	0	-2.27273	0.92	0.995	0	1
Ifi27l2a	0	-2.28282	0.634	0.938	0	1
Rpl34	0	-2.28904	0.863	0.986	0	1
Rps5	0	-2.29444	0.896	0.99	0	1
Rps16	0	-2.29926	0.931	0.993	0	1
Rps20	0	-2.31554	0.944	0.995	0	1
Rpl32	0	-2.33534	0.881	0.991	0	1
Rpl41	0	-2.34986	0.924	0.995	0	1
Rps24	0	-2.36899	0.978	0.998	0	1
Rpl37	0	-2.39852	0.86	0.991	0	1
Rpl37a	0	-2.40411	0.872	0.989	0	1
Rps26	0	-2.40629	0.84	0.986	0	1
Rpl35a	0	-2.42779	0.871	0.987	0	1
Rpl35	0	-2.4878	0.68	0.975	0	1
Tmsb10	0	-2.50376	0.97	0.999	0	1
Rps29	0	-2.50548	0.795	0.986	0	1
Rps28	0	-2.59565	0.742	0.984	0	1
Rps10	0	-2.59755	0.848	0.988	0	1
Rpl39	0	-2.64265	0.824	0.985	0	1
Uqcc2	2.20471e-303	-0.492075	0.551	0.648	4.40943e-300	1
Atpif1	4.89845e-298	-0.47519	0.472	0.618	9.7969e-295	1
Trbv13-1	1.99027e-292	-0.595987	0.308	0.526	3.98055e-289	1
Gpr68	1.69701e-286	0.260786	0.735	0.642	3.39402e-283	1
Izumo1r	2.97052e-285	-1.01182	0.671	0.741	5.94104e-282	1
Ndfip1	5.24254e-282	-0.352361	0.603	0.848	1.04851e-278	1
Tesc	1.11649e-281	-0.50718	0.65	0.71	2.23298e-278	1
Reep5	3.27812e-275	-0.63451	0.675	0.735	6.55623e-272	1
Cd48	3.49313e-275	-0.445692	0.501	0.665	6.98627e-272	1
Gimap5	4.85637e-274	-0.469532	0.667	0.775	9.71275e-271	1
Txn1	9.34645e-273	-0.618956	0.545	0.658	1.86929e-269	1
S100a4	1.44153e-264	-0.671593	0.468	0.649	2.88305e-261	1
Dusp1	3.12615e-261	-0.677388	0.701	0.821	6.25231e-258	1
Psma4	1.23639e-256	-0.279254	0.5	0.652	2.47278e-253	1
Glipr2	3.17569e-244	-0.314824	0.471	0.601	6.35137e-241	1
Nfkbia	4.78846e-242	-0.583172	0.808	0.914	9.57691e-239	1
Gng10	1.06568e-241	-0.43597	0.48	0.602	2.13136e-238	1
Gstp3	1.59558e-241	-0.534214	0.568	0.655	3.19116e-238	1
Ier2	5.5724e-241	-0.502343	0.77	0.83	1.11448e-237	1
Sdhaf1	8.73027e-240	-0.384505	0.521	0.633	1.74605e-236	1
Ctsw	1.14685e-237	-0.288967	0.5	0.626	2.2937e-234	1
Fam129a	1.30661e-235	-0.256223	0.342	0.563	2.61321e-232	1
Cst7	2.60548e-230	-0.35487	0.306	0.54	5.21096e-227	1
Pgk1	8.33891e-230	-0.417609	0.656	0.729	1.66778e-226	1
Klf2	6.28806e-227	-0.48119	0.81	0.911	1.25761e-223	1
Hmgb2	3.88534e-223	-0.452144	0.713	0.802	7.77069e-220	1
Vasp	6.44126e-215	-0.405086	0.701	0.765	1.28825e-211	1
Cd81	1.84088e-212	-0.289272	0.43	0.577	3.68176e-209	1
Sptssa	6.21851e-206	-0.444951	0.537	0.63	1.2437e-202	1
Gimap7	1.73039e-202	-0.394561	0.543	0.668	3.46078e-199	1
Fos	2.16433e-202	-0.41086	0.638	0.785	4.32865e-199	1
Igfbp4	2.47761e-201	-0.882133	0.739	0.83	4.95523e-198	1
Ifi27	1.36641e-199	-0.578799	0.72	0.722	2.73281e-196	1
Gimap4	2.71569e-198	-0.300487	0.696	0.818	5.43137e-195	1
Tgif1	3.62048e-195	0.297338	0.382	0.613	7.24096e-192	1
Cst3	4.93767e-195	-0.586	0.645	0.669	9.87533e-192	1
Eef1akmt1	8.13235e-195	-0.256472	0.537	0.596	1.62647e-191	1
Pkp3	5.63482e-194	-0.625331	0.725	0.711	1.12696e-190	1
1810037I17Rik	7.6469e-193	-0.566635	0.706	0.732	1.52938e-189	1
Rad50	5.45944e-192	0.376902	0.746	0.552	1.09189e-188	1
S100a6	6.85547e-191	-1.42021	0.627	0.722	1.37109e-187	1
Itm2c	5.2359e-188	-0.394295	0.634	0.71	1.04718e-184	1
Ybx3	1.64525e-186	-0.268793	0.552	0.641	3.29051e-183	1
H2afx	3.05577e-182	-0.333045	0.543	0.613	6.11155e-179	1
Arhgap5	4.142e-180	0.332832	0.709	0.519	8.28399e-177	1
Bcor	3.86074e-178	0.444715	0.733	0.52	7.72148e-175	1
Txndc17	8.76914e-178	-0.485886	0.688	0.67	1.75383e-174	1
Pde3b	1.68671e-177	1.3803	0.65	0.615	3.37342e-174	1
Arl6ip1	1.84366e-177	-0.317831	0.846	0.859	3.68733e-174	1
Ly6c1	5.48369e-177	-0.759135	0.636	0.692	1.09674e-173	1
Tubb4b	1.92468e-171	-0.515221	0.756	0.741	3.84936e-168	1
Hsph1	1.70901e-166	0.311293	0.283	0.443	3.41802e-163	1
Plcxd2	1.5073e-161	0.414035	0.385	0.59	3.01461e-158	1
Trbv26	2.29655e-160	-0.258439	0.466	0.59	4.5931e-157	1
Srm	6.83456e-159	-0.283697	0.646	0.67	1.36691e-155	1
AC149090.1	3.33358e-158	0.361181	0.446	0.683	6.66716e-155	1
Cmtm7	2.35479e-154	-0.451398	0.547	0.606	4.70957e-151	1
Capg	1.38965e-151	-0.723382	0.613	0.623	2.77929e-148	1
Sec11c	4.86305e-149	-0.252223	0.609	0.694	9.7261e-146	1
Hmox1	3.10845e-148	-0.363541	0.459	0.574	6.21691e-145	1
Cd7	3.18429e-147	-0.3387	0.658	0.669	6.36858e-144	1
Rexo2	1.04504e-144	-0.389545	0.73	0.746	2.09008e-141	1
Phlda1	6.04352e-144	-0.250954	0.447	0.553	1.2087e-140	1
Dusp2	2.06395e-142	-0.283808	0.582	0.691	4.12791e-139	1
Pa2g4	2.83641e-140	-0.330357	0.626	0.674	5.67283e-137	1
Xist	7.07903e-140	1.60671	0.684	0.746	1.41581e-136	1
Pim1	2.72279e-138	-0.32303	0.733	0.832	5.44558e-135	1
Myb	7.32173e-138	0.72987	0.681	0.622	1.46435e-134	1
1700097N02Rik	3.03397e-135	-0.369521	0.681	0.631	6.06795e-132	1
Nfat5	1.27483e-130	0.619249	0.368	0.548	2.54965e-127	1
Coro1b	1.08703e-129	-0.44329	0.746	0.733	2.17406e-126	1
CAAA01147332.1	1.90487e-129	-0.624104	0.71	0.669	3.80975e-126	1
Calm3	1.99113e-127	-0.460875	0.717	0.704	3.98226e-124	1
Samd9l	2.08224e-125	0.384071	0.364	0.521	4.16449e-122	1
Ifi213	3.27968e-124	0.443608	0.411	0.635	6.55937e-121	1
Plec	1.41561e-122	0.832028	0.807	0.658	2.83122e-119	1
Zyx	2.33433e-119	-0.346988	0.685	0.696	4.66867e-116	1
C1qc	2.89146e-119	-0.296494	0.091	0.29	5.78291e-116	1
Tpst2	5.03357e-118	-0.368612	0.616	0.658	1.00671e-114	1
Cdkn2d	9.68116e-117	-0.425609	0.623	0.638	1.93623e-113	1
Chchd10	2.30579e-116	-0.338429	0.616	0.594	4.61158e-113	1
Tsc22d3	3.58262e-114	-0.414775	0.756	0.736	7.16524e-111	1
H2-Eb1	2.36836e-113	-0.332662	0.364	0.574	4.73673e-110	1
Jak2	4.31366e-106	0.699916	0.767	0.652	8.62731e-103	1
Tuba1b	1.46172e-105	-0.482272	0.633	0.625	2.92344e-102	1
Crlf2	4.81331e-102	-0.256376	0.523	0.596	9.62661e-99	1
Slc4a7	9.91123e-102	0.343002	0.398	0.535	1.98225e-98	1
Cyp51	4.3352e-100	0.419794	0.671	0.565	8.6704e-97	1
Ahnak	9.07744e-100	-0.370929	0.841	0.765	1.81549e-96	1
Ifih1	9.82781e-100	0.29466	0.367	0.482	1.96556e-96	1
Sorl1	4.28995e-97	0.375443	0.624	0.493	8.57991e-94	1
Rgcc	5.19745e-97	-0.325774	0.626	0.656	1.03949e-93	1
Zfp36	2.34976e-96	-0.405862	0.602	0.688	4.69952e-93	1
Trp53inp1	6.70836e-94	0.521549	0.412	0.571	1.34167e-90	1
App	7.51716e-94	0.268592	0.582	0.441	1.50343e-90	1
Tiparp	3.10336e-92	0.349786	0.408	0.541	6.20672e-89	1
Cep170	1.7738e-90	0.297405	0.355	0.459	3.54761e-87	1
Plaur	3.02534e-88	0.287313	0.323	0.405	6.05069e-85	1
Tnfrsf18	3.29793e-88	-0.496365	0.655	0.673	6.59586e-85	1
C1qa	1.10589e-87	-0.268205	0.028	0.207	2.21177e-84	1
Lncpint	2.59903e-85	1.2912	0.569	0.516	5.19805e-82	1
Fam162a	2.11936e-84	-0.395612	0.673	0.614	4.23872e-81	1
Cd82	1.56635e-83	-0.422982	0.708	0.72	3.13269e-80	1
C1qb	1.6044e-83	-0.344322	0.202	0.238	3.20881e-80	1
Atad2	1.5598e-80	0.598844	0.445	0.622	3.11961e-77	1
Tnfrsf9	1.05171e-79	-0.276195	0.712	0.579	2.10342e-76	1
Baz1a	2.77637e-79	0.322779	0.427	0.557	5.55274e-76	1
S1pr4	5.02399e-79	-0.251072	0.529	0.579	1.0048e-75	1
Gm14085	5.12078e-79	0.869481	0.596	0.508	1.02416e-75	1
Eea1	2.62391e-78	-0.256373	0.475	0.58	5.24781e-75	1
Smco4	8.38275e-78	-0.452671	0.608	0.575	1.67655e-74	1
Ncoa7	1.22049e-77	0.371141	0.685	0.559	2.44097e-74	1
Ptms	4.40289e-77	-0.397826	0.693	0.652	8.80577e-74	1
Myh9	2.09515e-76	0.494621	0.911	0.957	4.1903e-73	1
Ldlr	9.34013e-75	0.301428	0.634	0.546	1.86803e-71	1
Nfkbiz	2.0026e-73	0.3064	0.372	0.5	4.00519e-70	1
D10Wsu102e	4.36283e-72	0.673325	0.613	0.503	8.72565e-69	1
Pmepa1	2.17471e-71	0.317718	0.641	0.539	4.34942e-68	1
Gpr174	1.11562e-70	0.381401	0.386	0.485	2.23125e-67	1
Pold4	1.03831e-69	-0.412308	0.664	0.606	2.07661e-66	1
Nfkbie	6.44318e-69	0.414208	0.402	0.497	1.28864e-65	1
Ctsb	3.47953e-68	-0.481403	0.742	0.717	6.95906e-65	1
Cd9	8.17413e-67	-0.312708	0.69	0.647	1.63483e-63	1
Cd83	6.43593e-64	-0.374885	0.549	0.617	1.28719e-60	1
Lars2	1.24153e-62	0.408633	0.966	0.986	2.48307e-59	1
Cxcr3	1.28539e-59	-0.394025	0.582	0.652	2.57077e-56	1
Bmyc	2.14069e-59	-0.359584	0.63	0.586	4.28138e-56	1
Etfb	2.63534e-58	-0.367825	0.655	0.601	5.27068e-55	1
Oxsr1	6.02762e-58	0.386255	0.592	0.477	1.20552e-54	1
2310001H17Rik	6.0088e-57	-0.291367	0.575	0.597	1.20176e-53	1
Tmem64	4.3744e-55	1.0864	0.684	0.689	8.7488e-52	1
Taf4b	4.50459e-55	0.659023	0.422	0.54	9.00918e-52	1
Ets2	8.20919e-55	0.329256	0.46	0.56	1.64184e-51	1
Rilpl2	2.85882e-54	-0.27965	0.556	0.582	5.71764e-51	1
Ctsz	3.35937e-54	-0.273419	0.519	0.539	6.71874e-51	1
Bcl2a1b	5.39434e-54	-0.376855	0.545	0.566	1.07887e-50	1
Trbv16	5.73154e-54	-0.373122	0.447	0.511	1.14631e-50	1
Msrb1	3.68717e-53	-0.256494	0.603	0.558	7.37435e-50	1
Mif4gd	1.46874e-52	-0.293247	0.609	0.597	2.93748e-49	1
Ikzf2	1.8772e-52	-0.693522	0.627	0.714	3.7544e-49	1
Hopx	4.74582e-52	-0.589776	0.697	0.643	9.49165e-49	1
Cacybp	3.48656e-51	-0.28572	0.678	0.63	6.97312e-48	1
Dnmt1	5.20839e-51	0.417589	0.63	0.509	1.04168e-47	1
Anxa5	9.10393e-51	-0.29	0.624	0.623	1.82079e-47	1
Smpdl3a	3.50548e-50	-0.415007	0.717	0.672	7.01096e-47	1
Il2rb	9.62961e-50	-0.557402	0.752	0.635	1.92592e-46	1
Gm47015	5.84864e-49	0.743122	0.582	0.512	1.16973e-45	1
Kdm2b	1.08165e-48	0.534352	0.445	0.568	2.1633e-45	1
Id2	2.03537e-48	-0.475043	0.601	0.592	4.07073e-45	1
Dok2	5.80184e-48	-0.260425	0.674	0.634	1.16037e-44	1
Atn1	1.98126e-46	0.252943	0.664	0.508	3.96252e-43	1
Trbv19	2.21665e-44	-0.358856	0.522	0.56	4.4333e-41	1
Rrbp1	2.80711e-44	0.430855	0.681	0.559	5.61422e-41	1
Tyrobp	4.96841e-44	-0.329483	0.383	0.333	9.93682e-41	1
Trbv13-3	3.33871e-43	-0.270807	0.448	0.499	6.67741e-40	1
Iqgap2	2.82878e-42	0.598324	0.673	0.597	5.65757e-39	1
Slc35d1	4.28687e-42	0.323321	0.449	0.544	8.57375e-39	1
Resf1	2.0697e-41	0.780646	0.673	0.601	4.13941e-38	1
Zbtb20	5.2661e-40	1.22447	0.559	0.539	1.05322e-36	1
Apoe	5.49605e-39	-0.29152	0.508	0.412	1.09921e-35	1
Canx	3.08308e-38	0.503311	0.823	0.699	6.16616e-35	1
Anxa2	4.08767e-38	-0.353902	0.686	0.709	8.17534e-35	1
Plp2	5.07303e-38	-0.250448	0.722	0.635	1.01461e-34	1
Zfp36l2	7.78709e-38	0.54497	0.788	0.875	1.55742e-34	1
1110038B12Rik	1.22482e-37	-0.293891	0.677	0.593	2.44964e-34	1
Kif1b	3.09044e-37	1.01086	0.631	0.606	6.18088e-34	1
Gbp9	5.01796e-37	0.419189	0.665	0.566	1.00359e-33	1
Egr1	4.25625e-36	-0.296503	0.575	0.596	8.5125e-33	1
Spn	1.33975e-35	0.410394	0.715	0.59	2.67949e-32	1
Nkg7	6.27975e-35	-0.489927	0.503	0.546	1.25595e-31	1
Smc4	9.23157e-35	0.276573	0.631	0.794	1.84631e-31	1
Hacd3	1.84778e-34	0.414642	0.466	0.552	3.69556e-31	1
Neat1	6.89816e-34	0.862669	0.582	0.531	1.37963e-30	1
Mga	5.414e-33	0.570868	0.412	0.492	1.0828e-29	1
Ift80	1.3292e-32	0.687925	0.635	0.603	2.6584e-29	1
Ranbp10	7.65031e-31	0.712627	0.441	0.566	1.53006e-27	1
Ifngr1	8.71359e-31	0.379169	0.535	0.664	1.74272e-27	1
Sell	1.44356e-30	0.685316	0.838	0.795	2.88711e-27	1
Cd74	1.51744e-29	-1.22007	0.589	0.608	3.03488e-26	1
Casp8ap2	1.6774e-29	0.423966	0.596	0.504	3.3548e-26	1
Trbv15	1.90775e-28	-0.405855	0.379	0.43	3.81549e-25	1
Gnl3	5.00168e-28	0.520313	0.492	0.591	1.00034e-24	1
Tmem65	6.19699e-28	0.616682	0.574	0.533	1.2394e-24	1
Slfn5	1.43994e-27	0.437557	0.632	0.547	2.87987e-24	1
Ikzf3	8.34461e-27	0.326615	0.527	0.597	1.66892e-23	1
Rcbtb2	1.06716e-26	0.251922	0.633	0.563	2.13431e-23	1
Ddx60	2.3452e-26	0.339962	0.387	0.439	4.6904e-23	1
Itgb3	9.01954e-26	0.506165	0.493	0.563	1.80391e-22	1
Gadd45b	6.05354e-25	-0.341701	0.593	0.586	1.21071e-21	1
Nrp1	6.99559e-24	-0.303912	0.681	0.647	1.39912e-20	1
Ifrd1	2.71791e-23	0.733004	0.76	0.787	5.43583e-20	1
Hook3	1.91635e-22	0.471207	0.415	0.453	3.8327e-19	1
Cd55	1.32532e-21	0.553107	0.631	0.561	2.65063e-18	1
Glrx	2.17976e-21	-0.353771	0.604	0.545	4.35953e-18	1
Tmpo	6.64125e-21	0.315479	0.702	0.587	1.32825e-17	1
Slamf6	1.45487e-20	0.309671	0.585	0.638	2.90975e-17	1
Itga4	2.38242e-20	0.669012	0.683	0.746	4.76484e-17	1
Tnfaip8	3.67609e-20	0.345191	0.568	0.62	7.35219e-17	1
Mybbp1a	3.21334e-19	0.463689	0.744	0.651	6.42667e-16	1
Arl5a	8.65734e-19	0.277284	0.499	0.54	1.73147e-15	1
Itgb1	1.97577e-18	-0.641789	0.758	0.684	3.95153e-15	1
Zfp318	2.23319e-18	0.269239	0.497	0.419	4.46637e-15	1
Gm20559	2.43505e-18	0.654612	0.448	0.514	4.87009e-15	1
Dpp4	2.99675e-18	0.300242	0.428	0.465	5.99349e-15	1
Ctla4	3.45311e-18	-0.44335	0.578	0.618	6.90621e-15	1
Mxd1	2.61216e-17	0.545265	0.457	0.506	5.22433e-14	1
Atp2b1	2.68961e-16	0.458747	0.594	0.687	5.37922e-13	1
Nop58	4.26387e-16	0.477605	0.52	0.607	8.52774e-13	1
Kcnq1ot1	7.7564e-16	1.12711	0.559	0.559	1.55128e-12	1
Rock2	1.08177e-15	0.875419	0.562	0.532	2.16353e-12	1
Glcci1	4.96371e-15	0.405949	0.538	0.586	9.92741e-12	1
Bcl2l11	7.25493e-15	0.939376	0.452	0.545	1.45099e-11	1
Ibtk	1.20566e-14	0.339451	0.534	0.575	2.41132e-11	1
Insig1	8.0669e-14	0.501218	0.618	0.577	1.61338e-10	1
Gbp4	1.47176e-13	0.62291	0.55	0.628	2.94352e-10	1
Tnfrsf4	2.56562e-12	-0.752644	0.659	0.656	5.13124e-09	1
Igf2r	2.72184e-12	0.545287	0.555	0.505	5.44368e-09	1
Ptpre	7.25749e-12	0.262083	0.569	0.503	1.4515e-08	1
Slfn8	1.41429e-11	0.461975	0.434	0.471	2.82857e-08	1
Maf	2.37159e-11	-0.289467	0.598	0.66	4.74317e-08	1
Foxp3	2.58843e-11	-0.509873	0.679	0.646	5.17686e-08	1
Lyst	1.36293e-10	0.767712	0.464	0.539	2.72586e-07	1
Rras2	3.17812e-10	1.07043	0.435	0.496	6.35624e-07	1
Txnip	4.59351e-10	0.440259	0.751	0.874	9.18701e-07	1
Irf1	7.42881e-10	0.366071	0.694	0.744	1.48576e-06	1
Bhlhe40	1.42122e-09	-0.722602	0.668	0.668	2.84244e-06	1
Arid5b	1.67932e-09	0.609775	0.524	0.59	3.35865e-06	1
Tigit	1.97169e-09	-0.326674	0.589	0.614	3.94338e-06	1
Dusp5	1.97831e-09	0.26247	0.665	0.693	3.95662e-06	1
Cebpb	2.02694e-09	-0.3459	0.668	0.587	4.05387e-06	1
Rnf213	3.73902e-09	0.625949	0.664	0.643	7.47804e-06	1
4930417O13Rik	7.58902e-09	0.447587	0.467	0.528	1.5178e-05	1
Sidt1	8.85481e-09	0.723198	0.557	0.54	1.77096e-05	1
Hif1a	1.41156e-08	0.596872	0.689	0.705	2.82312e-05	1
Bcl2	5.27404e-08	0.830634	0.662	0.678	0.000105481	1
Nrip1	1.26811e-07	0.646409	0.55	0.665	0.000253622	1
Ccnd2	1.81077e-06	0.31157	0.7	0.7	0.00362154	1
BE692007	2.48834e-06	0.431361	0.586	0.554	0.00497667	1
Slpi	6.7699e-06	-0.306967	0.647	0.513	0.0135398	1
Arl4c	7.08342e-06	0.389906	0.75	0.795	0.0141668	1
Flna	2.01895e-05	0.403674	0.689	0.782	0.040379	1
Ttc3	5.01653e-05	0.767916	0.568	0.567	0.100331	1
Il2ra	5.48012e-05	-0.314766	0.647	0.657	0.109602	1
Rgs1	6.43959e-05	-0.294337	0.793	0.732	0.128792	1
Zmiz1	6.73428e-05	0.358852	0.563	0.572	0.134686	1
Gcc2	6.85546e-05	0.372176	0.499	0.51	0.137109	1
Mxd4	7.78745e-05	0.365405	0.61	0.567	0.155749	1
Rel	0.000127781	0.777092	0.583	0.659	0.255561	1
Trbv13-2	0.000190478	-0.582069	0.713	0.651	0.380956	1
Actn1	0.000216196	0.536021	0.695	0.712	0.432393	1
Nek7	0.000298303	0.472705	0.55	0.516	0.596606	1
Golgb1	0.00033652	0.345302	0.598	0.561	0.67304	1
Hivep2	0.000479036	0.813293	0.607	0.663	0.958073	1
Dennd2d	0.000518254	0.550611	0.657	0.64	1	1
Arhgap26	0.000587179	0.276587	0.467	0.482	1	1
Hivep1	0.000641128	0.600894	0.505	0.465	1	1
Klhdc2	0.000834714	0.474811	0.608	0.628	1	1
Kdm6b	0.000870749	0.46617	0.531	0.548	1	1
St8sia6	0.000879011	0.91419	0.55	0.584	1	1
Hsp90b1	0.000907576	0.446941	0.865	0.806	1	1
Ccl5	0.000945778	-1.24099	0.655	0.652	1	1
Gm47882	0.00113243	-0.315511	0.401	0.411	1	1
Trbv3	0.00116698	-0.414638	0.552	0.524	1	1
Atp1b1	0.00127387	0.433757	0.614	0.644	1	1
Trbv1	0.00139618	-0.51886	0.535	0.514	1	1
Mgst2	0.00383126	-0.260688	0.697	0.556	1	1
Il7r	0.00384333	0.432181	0.862	0.836	1	1
Rasa1	0.00394518	0.770954	0.547	0.564	1	1
Ankrd12	0.00448966	0.488217	0.607	0.634	1	1
Spty2d1	0.00480425	0.32314	0.639	0.597	1	1
Lrig1	0.00765518	0.745467	0.576	0.607	1	1
Cd6	0.00805633	0.408238	0.709	0.738	1	1
Klf3	0.00914979	0.376087	0.682	0.698	1	1
Trbv31	0.00976128	-0.452995	0.672	0.576	1	1
Tnfrsf4	0	2.51397	0.905	0.628	0	2
Izumo1r	0	2.39144	0.938	0.705	0	2
S100a6	0	1.9613	0.862	0.687	0	2
Foxp3	0	1.89946	0.815	0.633	0	2
Ikzf2	0	1.88104	0.906	0.675	0	2
Ctla4	0	1.82218	0.886	0.579	0	2
Capg	0	1.76924	0.89	0.59	0	2
S100a11	0	1.69677	0.885	0.716	0	2
S100a10	0	1.66676	0.965	0.801	0	2
Bhlhe40	0	1.62278	0.85	0.647	0	2
AW112010	0	1.61147	0.937	0.742	0	2
Tnfrsf18	0	1.56547	0.881	0.646	0	2
Ifi27l2a	0	1.56368	0.987	0.874	0	2
Dusp1	0	1.55705	0.957	0.782	0	2
Srgn	0	1.53328	0.98	0.882	0	2
Tigit	0	1.49394	0.814	0.586	0	2
H2afz	0	1.40788	0.962	0.785	0	2
Il2rb	0	1.35477	0.842	0.633	0	2
Tnfrsf9	0	1.32893	0.766	0.583	0	2
Cd83	0	1.31243	0.785	0.585	0	2
Nfkbia	0	1.30347	0.972	0.887	0	2
Hopx	0	1.26531	0.828	0.632	0	2
Cst7	0	1.23278	0.755	0.471	0	2
S100a4	0	1.21013	0.759	0.602	0	2
Pim1	0	1.20638	0.937	0.801	0	2
Rgs16	0	1.18813	0.767	0.445	0	2
Pglyrp1	0	1.17817	0.778	0.595	0	2
Lgals1	0	1.14919	0.896	0.689	0	2
Areg	0	1.12198	0.687	0.547	0	2
Rilpl2	0	1.10309	0.799	0.552	0	2
Zfp36	0	1.09842	0.863	0.651	0	2
Glrx	0	1.09328	0.76	0.531	0	2
Itm2c	0	1.0905	0.849	0.679	0	2
Maf	0	1.05297	0.799	0.632	0	2
Prr13	0	1.04224	0.896	0.682	0	2
Bcl2a1b	0	1.04085	0.746	0.541	0	2
Zfp36l1	0	1.03373	0.963	0.851	0	2
Dusp4	0	0.986149	0.789	0.426	0	2
Ly6e	0	0.983619	0.991	0.92	0	2
Nfil3	0	0.96849	0.772	0.553	0	2
Ndfip1	0	0.946955	0.951	0.789	0	2
Cd81	0	0.912288	0.721	0.532	0	2
Rln3	0	0.9095	0.718	0.568	0	2
Ucp2	0	0.901055	0.988	0.917	0	2
Ptprcap	0	0.865345	0.958	0.862	0	2
Gapdh	0	0.819021	0.977	0.904	0	2
Itgav	0	0.812091	0.75	0.518	0	2
Klrg1	0	0.775591	0.726	0.408	0	2
Mmd	0	0.760994	0.727	0.478	0	2
Traf1	0	0.757159	0.849	0.643	0	2
H2-Q6	0	0.75569	0.886	0.679	0	2
Atpif1	0	0.716581	0.793	0.57	0	2
Mxd4	0	0.663678	0.792	0.549	0	2
Gem	0	0.649707	0.695	0.505	0	2
Anxa2	0	0.625191	0.776	0.697	0	2
Rac2	0	0.614929	0.993	0.937	0	2
Ubb	0	0.60316	1	0.963	0	2
Adora2a	0	0.580623	0.698	0.478	0	2
Itgae	0	0.5016	0.721	0.544	0	2
Cxcl2	0	0.368514	0.723	0.479	0	2
Ebi3	0	0.335341	0.625	0.362	0	2
Pdlim4	0	-0.713166	0.547	0.721	0	2
Tcf7	0	-0.896549	0.864	0.922	0	2
Satb1	0	-1.46635	0.766	0.863	0	2
Igfbp4	0	-1.72619	0.688	0.829	0	2
Cyfip1	2.48627e-307	0.578404	0.69	0.526	4.97254e-304	2
Matk	1.8268e-304	0.628186	0.699	0.491	3.6536e-301	2
Sla	1.78194e-302	0.674075	0.817	0.589	3.56387e-299	2
Mrps6	2.50518e-302	0.653721	0.76	0.559	5.01037e-299	2
Plaat3	1.19637e-301	0.569444	0.838	0.65	2.39273e-298	2
Casp3	1.25518e-299	0.594867	0.692	0.482	2.51035e-296	2
Tjp2	8.14525e-298	0.331607	0.699	0.629	1.62905e-294	2
Nrp1	9.68298e-298	0.98296	0.705	0.646	1.9366e-294	2
Smpdl3a	5.02103e-297	0.912489	0.82	0.663	1.00421e-293	2
Sec11c	3.80107e-294	0.662822	0.86	0.659	7.60213e-291	2
Stx11	2.69405e-293	0.570106	0.685	0.554	5.38809e-290	2
Sdc4	1.11536e-291	0.287157	0.572	0.28	2.23071e-288	2
Ier5l	1.38517e-290	0.773478	0.706	0.635	2.77035e-287	2
Rgs1	1.82729e-290	1.03575	0.841	0.731	3.65457e-287	2
Ephx1	2.14739e-290	0.940513	0.747	0.551	4.29479e-287	2
Gadd45b	2.36224e-290	1.1643	0.725	0.571	4.72447e-287	2
Tiam1	4.72204e-290	0.767529	0.69	0.562	9.44408e-287	2
Pfn1	1.0093e-289	0.551799	1	0.976	2.0186e-286	2
Cdk6	4.87995e-289	0.25525	0.687	0.507	9.7599e-286	2
Ctsb	5.27397e-289	0.79378	0.859	0.705	1.05479e-285	2
Itgb1	6.13831e-288	0.715714	0.822	0.682	1.22766e-284	2
Cd3d	1.20401e-286	0.669297	0.984	0.908	2.40803e-283	2
Il2ra	8.24581e-283	1.10509	0.717	0.648	1.64916e-279	2
Ccr7	6.4214e-280	-0.945538	0.76	0.895	1.28428e-276	2
Il1r2	3.92531e-279	0.295436	0.695	0.685	7.85062e-276	2
Tpi1	8.43667e-279	0.397996	0.737	0.574	1.68733e-275	2
Ybx3	1.94894e-275	0.710149	0.719	0.616	3.89788e-272	2
Clic1	2.5679e-275	0.66581	0.96	0.872	5.13579e-272	2
Lclat1	2.81651e-274	0.354083	0.643	0.447	5.63302e-271	2
Elob	4.72948e-274	0.644987	0.955	0.811	9.45897e-271	2
Batf	6.47737e-272	0.80877	0.764	0.54	1.29547e-268	2
Cd82	2.46877e-270	1.11527	0.834	0.705	4.93754e-267	2
Myo1e	8.52906e-270	0.396173	0.624	0.397	1.70581e-266	2
Gng2	1.30125e-268	0.386285	0.672	0.451	2.6025e-265	2
Gnaq	2.81343e-268	0.340041	0.65	0.498	5.62686e-265	2
Gm45716	7.22735e-267	0.670633	0.693	0.523	1.44547e-263	2
Ccr2	1.86415e-266	0.347365	0.729	0.605	3.72831e-263	2
Itgb8	3.73882e-265	0.411152	0.639	0.529	7.47764e-262	2
Ptger2	9.92788e-265	0.59158	0.663	0.548	1.98558e-261	2
Cxcr5	1.11639e-262	0.339264	0.663	0.595	2.23277e-259	2
Hif1a	1.17511e-262	0.691114	0.869	0.683	2.35022e-259	2
Cdk2ap2	1.18212e-262	0.728723	0.93	0.797	2.36424e-259	2
2310001H17Rik	5.57835e-261	0.865558	0.741	0.576	1.11567e-257	2
Arl6ip1	6.65677e-260	0.672407	0.941	0.847	1.33135e-256	2
Cox6b1	2.34596e-259	0.617029	0.936	0.812	4.69193e-256	2
CAAA01147332.1	1.54547e-256	0.824603	0.8	0.662	3.09095e-253	2
Junb	1.26034e-255	0.647605	0.997	0.967	2.52069e-252	2
Sh2d1a	1.2672e-253	0.746525	0.793	0.585	2.53441e-250	2
Sccpdh	3.60816e-252	0.387465	0.737	0.582	7.21632e-249	2
Gna15	7.66003e-247	0.285418	0.683	0.586	1.53201e-243	2
Cd200	6.32494e-246	0.594193	0.652	0.486	1.26499e-242	2
Ptms	7.32535e-246	0.874515	0.755	0.648	1.46507e-242	2
Cox6c	1.76812e-245	0.586649	0.955	0.788	3.53624e-242	2
Coro1b	8.35024e-245	0.631034	0.869	0.72	1.67005e-241	2
Cyba	9.07203e-245	0.710492	0.95	0.887	1.81441e-241	2
Gm45552	1.38654e-241	-0.69145	0.444	0.663	2.77308e-238	2
Cox5b	2.71781e-240	0.605835	0.941	0.801	5.43562e-237	2
Nkg7	3.03171e-237	0.251284	0.663	0.524	6.06341e-234	2
Ccr8	5.92797e-236	0.793127	0.711	0.633	1.18559e-232	2
Lmnb1	4.48064e-233	0.359325	0.753	0.532	8.96128e-230	2
Cxcr3	6.5811e-232	0.552809	0.706	0.632	1.31622e-228	2
Actb	6.17323e-231	0.419866	1	0.996	1.23465e-227	2
Atp5g2	4.91718e-230	0.558747	0.974	0.87	9.83436e-227	2
A430093F15Rik	1.84078e-229	0.454611	0.702	0.598	3.68156e-226	2
Cish	8.35156e-228	0.854261	0.683	0.601	1.67031e-224	2
Adap1	1.57278e-227	0.289749	0.671	0.587	3.14556e-224	2
Ahnak	1.60757e-226	0.640194	0.823	0.772	3.21513e-223	2
Apobec3	1.8443e-226	0.667003	0.785	0.622	3.68861e-223	2
Crlf2	1.40189e-224	0.627091	0.757	0.564	2.80378e-221	2
Ly6c1	2.71586e-224	-0.563245	0.463	0.708	5.43172e-221	2
Rora	9.42445e-224	0.400656	0.711	0.604	1.88489e-220	2
Gpx4	1.02292e-222	0.621221	0.899	0.764	2.04585e-219	2
S100a13	7.40953e-222	0.575498	0.868	0.726	1.48191e-218	2
Rpl8	1.48544e-221	-0.459849	0.999	0.98	2.97088e-218	2
Psme2	2.66701e-220	0.681205	0.947	0.846	5.33402e-217	2
Actn1	1.71349e-219	-0.931412	0.528	0.73	3.42698e-216	2
Cd48	6.69488e-219	0.550821	0.803	0.618	1.33898e-215	2
Actg1	3.23535e-218	0.564574	0.998	0.977	6.47069e-215	2
Ccdc28b	7.17768e-218	0.352246	0.651	0.496	1.43554e-214	2
Timp2	3.50322e-216	0.578642	0.748	0.59	7.00643e-213	2
Zcchc18	2.80789e-215	0.258842	0.591	0.385	5.61579e-212	2
Lag3	4.99258e-215	0.982516	0.679	0.656	9.98516e-212	2
Cox17	1.39275e-213	0.625911	0.838	0.689	2.7855e-210	2
Atp5d	4.03991e-213	0.57026	0.95	0.857	8.07983e-210	2
Atox1	4.10414e-213	0.547471	0.86	0.733	8.20828e-210	2
Mrpl52	8.16781e-212	0.622181	0.9	0.786	1.63356e-208	2
Isg15	1.62273e-211	0.445909	0.718	0.55	3.24546e-208	2
Cox8a	2.79873e-211	0.553821	0.968	0.856	5.59746e-208	2
Vamp8	6.3661e-209	0.672472	0.821	0.701	1.27322e-205	2
H2afv	2.67685e-208	0.549261	0.854	0.687	5.35369e-205	2
Atp5g3	4.84279e-208	0.530699	0.972	0.851	9.68559e-205	2
Tox	1.44192e-207	0.659932	0.753	0.574	2.88385e-204	2
Smco4	7.64129e-207	0.808122	0.709	0.566	1.52826e-203	2
Gnb2	1.87117e-205	0.615362	0.919	0.827	3.74235e-202	2
Lpxn	9.89805e-205	0.523979	0.661	0.472	1.97961e-201	2
Smap1	1.03406e-204	0.576035	0.865	0.739	2.06813e-201	2
C2cd4b	1.0068e-203	0.636668	0.61	0.484	2.0136e-200	2
Cd3g	3.01775e-203	0.610658	0.979	0.925	6.0355e-200	2
Socs2	4.55992e-203	0.353434	0.63	0.601	9.11983e-200	2
Gimap7	6.75709e-203	0.791848	0.772	0.632	1.35142e-199	2
Tmsb4x	2.41632e-202	0.462657	1	0.981	4.83263e-199	2
Txnip	4.46883e-202	-0.810864	0.761	0.864	8.93766e-199	2
Reep5	1.79957e-201	0.55238	0.85	0.71	3.59914e-198	2
Gnai2	7.75371e-201	0.516838	0.976	0.93	1.55074e-197	2
Psmb8	4.2369e-200	0.505544	0.967	0.89	8.4738e-197	2
Pkp3	1.21291e-199	0.836507	0.79	0.704	2.42581e-196	2
Vamp5	1.85675e-199	0.534183	0.699	0.571	3.71351e-196	2
Sdf4	4.45814e-197	0.794144	0.861	0.769	8.91629e-194	2
Ces2c	1.2072e-196	0.31093	0.653	0.587	2.41439e-193	2
Prdx2	1.93497e-196	0.532633	0.823	0.68	3.86994e-193	2
Ndufa4	2.87814e-196	0.550163	0.916	0.779	5.75627e-193	2
Ncmap	3.60055e-196	0.389821	0.636	0.569	7.2011e-193	2
Ftl1	1.27822e-195	0.340554	0.99	0.942	2.55644e-192	2
Il7r	1.6655e-195	-0.922567	0.703	0.856	3.33099e-192	2
Lrmp	6.71436e-195	0.391423	0.683	0.5	1.34287e-191	2
Acot7	1.18384e-193	0.471709	0.689	0.654	2.36767e-190	2
Dok2	3.07708e-193	0.499343	0.757	0.628	6.15415e-190	2
Cmtm7	1.25106e-192	0.591635	0.74	0.58	2.50213e-189	2
Fam129a	2.34869e-192	0.751586	0.631	0.513	4.69739e-189	2
Rps8	3.47787e-190	-0.404556	0.999	0.991	6.95575e-187	2
Swap70	9.1543e-190	0.385464	0.644	0.522	1.83086e-186	2
Mcm6	1.44324e-187	0.411144	0.674	0.458	2.88648e-184	2
Bmyc	4.17583e-186	0.690204	0.707	0.581	8.35165e-183	2
B2m	3.76961e-185	0.403756	0.995	0.946	7.53922e-182	2
Oaz1	1.20717e-184	0.464254	0.989	0.919	2.41435e-181	2
Fam110a	1.39328e-182	0.389436	0.611	0.47	2.78655e-179	2
Nt5e	2.54697e-181	0.651097	0.699	0.626	5.09394e-178	2
Igflr1	8.5282e-181	0.48187	0.696	0.587	1.70564e-177	2
Ltb	1.30408e-179	0.591803	0.985	0.928	2.60815e-176	2
Rps3a1	1.39657e-179	-0.342563	1	0.987	2.79314e-176	2
Slamf1	1.82326e-179	0.450954	0.653	0.495	3.64652e-176	2
Tank	1.8699e-179	0.573216	0.731	0.607	3.7398e-176	2
Map3k8	9.13735e-179	0.476692	0.629	0.495	1.82747e-175	2
Phlda1	1.9906e-178	0.631549	0.667	0.52	3.98121e-175	2
Ccr4	2.1891e-175	0.277621	0.647	0.517	4.37819e-172	2
Gadd45g	1.28993e-174	0.3128	0.633	0.577	2.57987e-171	2
Rab11fip1	1.7041e-173	0.349059	0.627	0.449	3.4082e-170	2
Zap70	5.29351e-173	0.61192	0.845	0.693	1.0587e-169	2
Ergic1	1.45025e-172	0.452918	0.642	0.526	2.9005e-169	2
Sec61g	4.50453e-171	0.4806	0.903	0.771	9.00906e-168	2
Serinc3	1.80379e-167	0.717159	0.752	0.601	3.60757e-164	2
Rps24	5.20384e-167	-0.363198	1	0.994	1.04077e-163	2
Gstp1	2.92842e-166	0.510798	0.899	0.766	5.85685e-163	2
Tmem158	1.35318e-164	0.34201	0.596	0.515	2.70636e-161	2
Odc1	2.32727e-164	0.652269	0.761	0.598	4.65454e-161	2
Osbpl3	1.50129e-163	0.295632	0.626	0.541	3.00258e-160	2
Snx2	1.58617e-163	0.409856	0.709	0.517	3.17235e-160	2
Tomm7	2.09716e-163	0.4636	0.911	0.76	4.19433e-160	2
Pold4	6.34557e-163	0.428189	0.735	0.602	1.26911e-159	2
Gm26917	1.23017e-162	-1.74587	0.884	0.922	2.46034e-159	2
Unc119	1.78298e-162	0.517273	0.635	0.518	3.56596e-159	2
Cldnd1	2.52178e-162	0.410471	0.665	0.501	5.04356e-159	2
Lamc1	5.51359e-161	0.289699	0.582	0.438	1.10272e-157	2
Trp53i11	1.58234e-160	0.464804	0.647	0.525	3.16468e-157	2
Abracl	1.84621e-160	0.482839	0.878	0.75	3.69242e-157	2
Spcs1	1.15611e-159	0.550356	0.843	0.742	2.31222e-156	2
B3gnt2	1.68662e-159	0.46197	0.717	0.545	3.37324e-156	2
Ralbp1	2.68453e-159	0.417005	0.727	0.559	5.36907e-156	2
Sh3rf1	8.33395e-159	0.354967	0.627	0.514	1.66679e-155	2
Sh3bgrl	1.14442e-157	0.630375	0.656	0.518	2.28883e-154	2
Pfdn5	2.18925e-157	0.451472	0.972	0.898	4.3785e-154	2
Lsp1	6.93119e-153	0.539443	0.923	0.866	1.38624e-149	2
Pde3b	9.13306e-153	-1.15741	0.537	0.631	1.82661e-149	2
Btf3	4.18947e-152	0.409851	0.987	0.897	8.37894e-149	2
Rabgap1l	2.04484e-151	0.399769	0.748	0.587	4.08968e-148	2
Rps29	5.24834e-151	-0.356289	0.999	0.948	1.04967e-147	2
Myl12a	1.65799e-150	0.455125	0.947	0.853	3.31597e-147	2
Gng5	5.45141e-150	0.458236	0.955	0.861	1.09028e-146	2
Uqcr10	6.80198e-150	0.456339	0.883	0.748	1.3604e-146	2
Ptpn11	2.00955e-149	0.436642	0.745	0.601	4.0191e-146	2
Trib1	2.75162e-149	0.779556	0.665	0.574	5.50324e-146	2
Samsn1	1.63864e-146	0.778491	0.627	0.491	3.27728e-143	2
Itgb2	2.79013e-146	0.372214	0.881	0.739	5.58027e-143	2
Nfatc1	7.6666e-146	0.776992	0.74	0.606	1.53332e-142	2
Atp5l	2.96395e-145	0.437522	0.941	0.789	5.9279e-142	2
Gstp3	4.40091e-145	0.586602	0.745	0.628	8.80182e-142	2
Bcl2a1d	6.91609e-145	0.394423	0.635	0.553	1.38322e-141	2
Pomp	8.0716e-145	0.443352	0.819	0.669	1.61432e-141	2
Penk	1.11855e-144	0.748775	0.62	0.6	2.23711e-141	2
Psme1	5.14654e-144	0.455392	0.957	0.877	1.02931e-140	2
Plp2	1.2833e-143	0.408922	0.707	0.643	2.56659e-140	2
Fcer1g	4.55687e-143	-0.425753	0.342	0.589	9.11374e-140	2
Gna13	4.61671e-143	0.484071	0.852	0.715	9.23343e-140	2
Rps19	6.2514e-143	-0.413205	0.998	0.971	1.25028e-139	2
Cebpb	2.26212e-142	0.653755	0.729	0.586	4.52424e-139	2
Gimap5	4.57638e-142	0.560989	0.854	0.745	9.15276e-139	2
Nr4a3	8.9118e-142	0.292786	0.728	0.548	1.78236e-138	2
Arpc4	7.55249e-141	0.471782	0.878	0.768	1.5105e-137	2
Calm3	4.75031e-140	0.437159	0.82	0.693	9.50062e-137	2
Fis1	5.35224e-140	0.436379	0.878	0.775	1.07045e-136	2
Pou2f2	4.51559e-139	0.784139	0.671	0.643	9.03119e-136	2
Anp32b	6.44314e-139	0.443402	0.889	0.791	1.28863e-135	2
Sept9	1.77622e-138	0.453231	0.866	0.779	3.55243e-135	2
Syt11	5.73718e-138	0.513744	0.648	0.557	1.14744e-134	2
Lta	3.30544e-137	0.465583	0.603	0.506	6.61089e-134	2
Sec61b	8.92254e-137	0.408156	0.932	0.81	1.78451e-133	2
Atp5md	9.88776e-137	0.446769	0.86	0.671	1.97755e-133	2
Tmem256	1.41844e-136	0.357893	0.721	0.623	2.83688e-133	2
Samhd1	3.84614e-136	0.518377	0.87	0.801	7.69229e-133	2
Atp5e	5.66287e-136	0.41058	0.976	0.863	1.13257e-132	2
P2rx7	2.26661e-135	0.438537	0.637	0.588	4.53323e-132	2
Prkca	3.49271e-134	0.487723	0.774	0.651	6.98542e-131	2
1810037I17Rik	7.0484e-134	0.488224	0.803	0.719	1.40968e-130	2
Ptpn13	8.9156e-134	0.379429	0.607	0.527	1.78312e-130	2
Serpina3g	9.92918e-134	0.473363	0.609	0.614	1.98584e-130	2
Psmb9	1.14328e-133	0.424911	0.892	0.794	2.28656e-130	2
Cd274	1.07476e-132	0.311984	0.67	0.558	2.14953e-129	2
Ptpn7	1.99058e-132	0.468848	0.71	0.585	3.98115e-129	2
Rpl35a	7.33736e-132	-0.316345	1	0.963	1.46747e-128	2
Gpr83	9.53984e-132	0.399165	0.607	0.577	1.90797e-128	2
Txndc17	2.24662e-131	0.36277	0.77	0.662	4.49325e-128	2
Cd5	2.27574e-131	0.422778	0.907	0.817	4.55149e-128	2
Icos	8.31006e-131	0.821191	0.695	0.6	1.66201e-127	2
Psen2	1.55917e-130	0.593826	0.681	0.571	3.11835e-127	2
Phactr2	2.15934e-130	0.372629	0.597	0.477	4.31868e-127	2
Bmp7	1.59178e-129	0.363423	0.608	0.587	3.18357e-126	2
Tnfaip8	6.62432e-128	0.344332	0.767	0.593	1.32486e-124	2
Jund	1.88361e-126	0.413999	0.986	0.956	3.76722e-123	2
Tomm6	1.64403e-125	0.40888	0.911	0.797	3.28807e-122	2
Tnfsf11	2.42847e-125	0.569124	0.652	0.588	4.85694e-122	2
Sh2d2a	2.51199e-125	0.388407	0.853	0.714	5.02397e-122	2
Rflnb	4.14454e-125	-0.734478	0.726	0.792	8.28907e-122	2
Cd74	1.58598e-124	-0.258815	0.649	0.6	3.17197e-121	2
Rgs10	4.98862e-124	0.522107	0.867	0.781	9.97725e-121	2
Cst3	9.24303e-124	0.335493	0.747	0.656	1.84861e-120	2
Prdx1	1.65032e-123	0.43471	0.874	0.771	3.30063e-120	2
Ier5	4.19738e-123	0.486707	0.851	0.728	8.39476e-120	2
Sfr1	1.86785e-122	0.465707	0.792	0.667	3.7357e-119	2
Cox7c	5.6791e-122	0.38675	0.941	0.85	1.13582e-118	2
Atp2b4	1.62934e-121	0.293511	0.566	0.441	3.25867e-118	2
Lrrc32	3.25125e-120	0.582763	0.621	0.653	6.5025e-117	2
Snx9	7.02203e-120	0.288924	0.635	0.524	1.40441e-116	2
Snx18	9.39712e-120	0.448937	0.734	0.63	1.87942e-116	2
Ikzf4	1.89493e-119	0.486756	0.592	0.523	3.78985e-116	2
Tnfsf8	5.56958e-119	0.643292	0.664	0.556	1.11392e-115	2
2410006H16Rik	6.69448e-119	0.444389	0.918	0.833	1.3389e-115	2
Asb2	7.72672e-119	0.329112	0.529	0.358	1.54534e-115	2
Rps28	1.17806e-118	-0.291238	0.998	0.937	2.35613e-115	2
Ttc39b	4.11964e-118	0.361907	0.624	0.47	8.23928e-115	2
Fos	3.23117e-117	0.637955	0.828	0.753	6.46234e-114	2
Cox5a	1.2752e-116	0.37164	0.886	0.784	2.5504e-113	2
Rps7	4.08965e-116	-0.301369	1	0.984	8.1793e-113	2
Sdcbp2	3.37168e-115	0.503086	0.619	0.565	6.74335e-112	2
Rps20	5.01732e-115	-0.376914	1	0.985	1.00346e-111	2
Klf2	6.00952e-115	-0.490942	0.798	0.905	1.2019e-111	2
Vasp	3.20147e-114	0.42681	0.85	0.743	6.40294e-111	2
Arl5a	1.53451e-113	0.378206	0.662	0.518	3.06902e-110	2
Cox7a2	9.2223e-113	0.392102	0.874	0.765	1.84446e-109	2
Casp4	1.19037e-112	0.390983	0.619	0.584	2.38074e-109	2
Rps4x	2.05924e-112	-0.295893	1	0.983	4.11847e-109	2
Rplp0	4.15858e-112	-0.302704	1	0.986	8.31716e-109	2
Ppp1ca	4.78143e-112	0.411193	0.922	0.842	9.56285e-109	2
Ighm	7.86841e-112	0.675046	0.85	0.816	1.57368e-108	2
Trac	1.43506e-111	0.514516	0.91	0.838	2.87013e-108	2
Mapkapk2	2.30562e-111	0.4253	0.682	0.562	4.61123e-108	2
Myl6	3.0004e-110	0.388852	0.981	0.918	6.00079e-107	2
Mif4gd	6.48095e-110	0.515539	0.683	0.589	1.29619e-106	2
Sdhaf1	7.03469e-110	0.533963	0.7	0.604	1.40694e-106	2
Mdfic	1.09914e-109	0.356941	0.572	0.486	2.19828e-106	2
Egr2	1.10734e-109	0.337237	0.6	0.534	2.21467e-106	2
Ifrd1	2.27088e-109	0.262217	0.891	0.77	4.54176e-106	2
Tox2	4.73472e-108	0.403001	0.616	0.597	9.46944e-105	2
Tnfrsf1b	1.88208e-107	0.627728	0.595	0.491	3.76417e-104	2
Spock2	3.13088e-107	0.360324	0.579	0.495	6.26175e-104	2
Il10	4.18234e-107	0.280545	0.639	0.62	8.36468e-104	2
Coro1a	3.35826e-106	0.307149	0.996	0.971	6.71651e-103	2
Slc29a1	3.18168e-105	0.410361	0.669	0.592	6.36336e-102	2
Gng10	4.10105e-105	0.321961	0.697	0.568	8.2021e-102	2
H1f0	2.27578e-104	0.669263	0.647	0.588	4.55156e-101	2
Icam1	1.29264e-103	0.420553	0.633	0.587	2.58529e-100	2
Lcp1	2.49081e-103	0.339473	0.967	0.918	4.98162e-100	2
Cox4i1	1.46957e-102	0.349932	0.974	0.868	2.93915e-99	2
Pycard	1.92267e-102	0.355604	0.846	0.73	3.84533e-99	2
Smc4	4.11215e-102	0.335042	0.862	0.755	8.22429e-99	2
Cox7b	4.29832e-102	0.372074	0.842	0.726	8.59663e-99	2
Trim59	5.78967e-102	0.406453	0.638	0.526	1.15793e-98	2
Aprt	7.60526e-101	0.380623	0.816	0.724	1.52105e-97	2
Rgs3	7.25856e-99	0.349627	0.642	0.536	1.45171e-95	2
Tgif1	7.9437e-98	0.44275	0.675	0.561	1.58874e-94	2
Tbc1d4	1.24534e-97	0.741351	0.673	0.635	2.49068e-94	2
Npc2	3.29235e-97	-0.505628	0.864	0.895	6.5847e-94	2
Iigp1	4.02839e-97	0.256067	0.617	0.55	8.05678e-94	2
Txn1	1.04462e-96	0.371497	0.738	0.628	2.08924e-93	2
Vps54	1.30243e-96	0.284089	0.577	0.447	2.60487e-93	2
Lax1	1.95614e-96	0.39571	0.638	0.501	3.91228e-93	2
Hdac7	3.03337e-96	0.309489	0.748	0.624	6.06675e-93	2
Gm2a	6.48218e-96	0.291264	0.742	0.617	1.29644e-92	2
Rpl5	1.12515e-95	-0.345201	0.958	0.927	2.25031e-92	2
Nrn1	1.84699e-95	0.523545	0.573	0.526	3.69398e-92	2
Rgcc	8.48634e-95	-0.48779	0.518	0.666	1.69727e-91	2
Ybx1	1.82951e-94	0.338373	0.953	0.894	3.65902e-91	2
Rpl12	2.34463e-94	-0.343325	0.987	0.921	4.68925e-91	2
Etfb	4.01856e-94	0.405219	0.675	0.603	8.03712e-91	2
Atp1b1	8.13221e-94	-0.580911	0.54	0.65	1.62644e-90	2
Nrip1	8.49554e-94	0.270696	0.773	0.631	1.69911e-90	2
Efhd2	4.42455e-92	0.433735	0.682	0.595	8.8491e-89	2
Rel	1.39553e-91	0.342032	0.753	0.634	2.79107e-88	2
Ifi27	2.32704e-91	0.493938	0.779	0.715	4.65409e-88	2
Gm42418	2.97885e-91	-0.639085	1	1	5.9577e-88	2
Cd44	1.4924e-90	0.356418	0.581	0.448	2.9848e-87	2
Aldoa	2.30342e-90	0.395069	0.918	0.841	4.60683e-87	2
Oas1a	5.2973e-89	0.290562	0.61	0.561	1.05946e-85	2
Crip1	5.87208e-89	0.605353	0.941	0.877	1.17442e-85	2
Hint1	1.09993e-88	0.353518	0.887	0.803	2.19985e-85	2
Nav2	1.38684e-88	0.397044	0.588	0.487	2.77368e-85	2
Uqcrh	3.49403e-88	0.323071	0.963	0.852	6.98806e-85	2
Casp1	4.89533e-88	0.368787	0.607	0.555	9.79067e-85	2
Tgfb1	8.83219e-88	0.381429	0.78	0.683	1.76644e-84	2
Ide	5.7359e-87	0.283599	0.739	0.652	1.14718e-83	2
Arl4c	1.90899e-86	-0.668134	0.749	0.792	3.81798e-83	2
Hivep3	6.03016e-86	0.308414	0.608	0.531	1.20603e-82	2
Sostdc1	8.19591e-86	0.486286	0.668	0.598	1.63918e-82	2
Rpl14	1.64391e-85	-0.305722	0.991	0.939	3.28783e-82	2
Dnah8	5.17785e-85	-0.711715	0.802	0.85	1.03557e-81	2
Pdcd1lg2	2.43267e-84	0.397775	0.573	0.572	4.86534e-81	2
Irf2bp2	5.38856e-84	0.398924	0.828	0.733	1.07771e-80	2
Tkt	4.39063e-83	0.340096	0.828	0.734	8.78126e-80	2
Arpc1b	2.00427e-82	0.366369	0.964	0.93	4.00854e-79	2
Cotl1	4.9706e-82	0.406911	0.812	0.735	9.9412e-79	2
Eea1	7.26807e-81	0.835531	0.591	0.559	1.45361e-77	2
Il10ra	1.12717e-80	0.418218	0.597	0.535	2.25434e-77	2
Mapre2	3.60435e-80	0.272355	0.629	0.523	7.20871e-77	2
Nfkb2	2.54247e-79	0.323732	0.604	0.491	5.08493e-76	2
Ptpn18	4.36158e-79	0.315252	0.975	0.886	8.72315e-76	2
Cnn2	3.58401e-78	0.300494	0.972	0.93	7.16803e-75	2
Atp5h	1.8945e-77	0.28041	0.945	0.849	3.78901e-74	2
Eif5a	2.23816e-77	0.358613	0.946	0.9	4.47631e-74	2
Nr4a2	2.62309e-77	0.406644	0.609	0.533	5.24618e-74	2
Snrpd2	3.197e-77	0.30918	0.809	0.728	6.39401e-74	2
Rpl35	1.7898e-76	-0.271493	0.994	0.917	3.5796e-73	2
Rasgrp2	2.39422e-76	-0.631025	0.705	0.748	4.78843e-73	2
Ifng	2.62629e-76	0.401512	0.645	0.659	5.25258e-73	2
Atp5g1	1.41617e-75	0.308934	0.874	0.781	2.83234e-72	2
Fam162a	3.66112e-75	0.318666	0.685	0.617	7.32224e-72	2
Ran	2.15354e-74	0.30902	0.888	0.824	4.30708e-71	2
Anxa5	2.41279e-74	0.272724	0.722	0.612	4.82559e-71	2
Isg20	4.98651e-74	0.373889	0.628	0.583	9.97302e-71	2
Stat1	5.93151e-74	0.345249	0.914	0.844	1.1863e-70	2
Ndufa3	7.02613e-74	0.304053	0.867	0.778	1.40523e-70	2
Rpl36a	8.25571e-74	-0.330176	0.982	0.932	1.65114e-70	2
Arid5b	1.74455e-73	0.308644	0.669	0.568	3.4891e-70	2
Pbxip1	3.45687e-73	0.311188	0.687	0.587	6.91373e-70	2
Rgs2	1.24913e-72	0.498635	0.69	0.579	2.49826e-69	2
Adam19	3.83267e-72	0.297457	0.596	0.577	7.66535e-69	2
Tspo	3.91291e-72	0.279103	0.895	0.766	7.82582e-69	2
Prelid2	9.91635e-72	0.257189	0.554	0.476	1.98327e-68	2
Spry1	1.30865e-71	0.554777	0.595	0.594	2.6173e-68	2
Chchd10	3.68651e-71	0.424315	0.632	0.594	7.37302e-68	2
Serf2	4.32361e-71	0.276866	0.982	0.916	8.64723e-68	2
Slc25a5	4.55733e-71	0.273637	0.915	0.809	9.11465e-68	2
Rack1	1.17585e-70	-0.252842	0.978	0.929	2.35169e-67	2
Syngr2	1.67255e-70	0.419697	0.671	0.627	3.3451e-67	2
H3f3a	1.10731e-69	0.26497	0.969	0.898	2.21463e-66	2
Tspan13	1.87048e-69	0.315145	0.754	0.645	3.74096e-66	2
Fam43a	2.61712e-69	0.250144	0.607	0.683	5.23424e-66	2
Ppp1r15a	4.64748e-69	0.349681	0.924	0.88	9.29497e-66	2
Itgal	5.37774e-69	0.290462	0.735	0.637	1.07555e-65	2
Dynll1	6.985e-69	0.302941	0.816	0.713	1.397e-65	2
Mif	3.43015e-68	0.3304	0.887	0.785	6.8603e-65	2
Grcc10	2.85922e-67	0.31496	0.917	0.829	5.71845e-64	2
Trim8	3.92153e-67	0.39756	0.658	0.562	7.84307e-64	2
C1qb	5.75065e-67	-0.332435	0.229	0.232	1.15013e-63	2
Relb	8.65037e-67	0.3033	0.681	0.593	1.73007e-63	2
Psmb10	1.15772e-65	0.274471	0.77	0.671	2.31545e-62	2
Vim	2.11905e-65	0.642352	0.879	0.854	4.2381e-62	2
Gpm6b	3.03712e-65	0.554089	0.605	0.57	6.07425e-62	2
Gpr183	3.64193e-64	-0.610666	0.674	0.723	7.28386e-61	2
Marcksl1	6.78572e-64	0.33541	0.606	0.592	1.35714e-60	2
H2-Aa	1.05501e-63	-0.395557	0.537	0.463	2.11002e-60	2
Lpcat4	1.11578e-61	0.278236	0.625	0.546	2.23156e-58	2
Grap	1.97983e-61	0.310957	0.778	0.701	3.95965e-58	2
Ubash3b	2.07492e-61	0.277205	0.585	0.508	4.14984e-58	2
Prdm1	1.26873e-60	0.292575	0.579	0.515	2.53747e-57	2
Nfkbiz	2.75499e-60	0.32612	0.608	0.463	5.50998e-57	2
Calr	3.50191e-60	0.323907	0.734	0.647	7.00381e-57	2
Pdcd1	6.66958e-60	0.675968	0.547	0.508	1.33392e-56	2
Dapl1	1.60673e-58	-0.932557	0.578	0.609	3.21347e-55	2
Wls	4.38146e-58	0.542587	0.521	0.446	8.76291e-55	2
Gm34006	6.92656e-58	-0.252688	0.317	0.461	1.38531e-54	2
Ldha	7.10374e-58	0.268594	0.949	0.905	1.42075e-54	2
Foxp4	4.65574e-57	0.252623	0.637	0.553	9.31147e-54	2
Ehd1	1.65127e-56	0.293949	0.6	0.563	3.30254e-53	2
Ctsz	1.40362e-54	0.311536	0.591	0.529	2.80723e-51	2
Trbv19	1.77996e-54	0.317985	0.598	0.549	3.55992e-51	2
Hacd3	1.46324e-52	0.346694	0.604	0.53	2.92647e-49	2
Ccrl2	2.77637e-52	0.443993	0.549	0.499	5.55275e-49	2
Nr4a1	7.52976e-52	0.471521	0.779	0.729	1.50595e-48	2
Tnfrsf13b	1.0926e-51	0.281108	0.588	0.542	2.18519e-48	2
Hcst	1.5953e-50	0.253751	0.915	0.836	3.19061e-47	2
Slfn1	1.9448e-50	-0.449832	0.644	0.735	3.88961e-47	2
C1qc	2.82928e-50	-0.27133	0.339	0.247	5.65856e-47	2
Gm14085	3.0267e-50	-0.404886	0.408	0.536	6.05339e-47	2
Coro2a	4.26897e-50	0.574264	0.569	0.594	8.53794e-47	2
Ass1	5.13658e-50	0.390791	0.865	0.825	1.02732e-46	2
Dusp5	5.54779e-50	0.288505	0.771	0.679	1.10956e-46	2
Cited2	1.11262e-49	0.272465	0.847	0.768	2.22524e-46	2
Stmn1	1.4819e-49	-0.287022	0.572	0.618	2.9638e-46	2
Sox4	5.88403e-49	-0.307522	0.469	0.55	1.17681e-45	2
Atn1	6.79316e-49	-0.301354	0.421	0.548	1.35863e-45	2
Plscr1	9.02138e-49	0.341088	0.543	0.566	1.80428e-45	2
Ifi208	1.11226e-48	-0.421005	0.537	0.641	2.22452e-45	2
Treml2	2.05936e-48	-0.33351	0.425	0.54	4.11871e-45	2
Ccdc50	6.53575e-48	0.35785	0.566	0.532	1.30715e-44	2
Cxcl10	1.94079e-47	0.479084	0.517	0.472	3.88158e-44	2
Cd52	2.04269e-47	0.312655	0.993	0.928	4.08538e-44	2
Sell	1.0693e-46	-0.449321	0.766	0.807	2.1386e-43	2
Ctss	2.81802e-46	0.261927	0.759	0.738	5.63605e-43	2
Zdhhc2	5.67528e-44	0.358535	0.543	0.513	1.13506e-40	2
Nucb1	5.72831e-43	0.354365	0.598	0.559	1.14566e-39	2
Trbv13-1	1.59055e-42	0.260635	0.571	0.479	3.1811e-39	2
Rpl31	7.95735e-42	-0.286767	0.934	0.87	1.59147e-38	2
Bcl3	3.2511e-41	0.312841	0.618	0.591	6.5022e-38	2
Gm20400	4.78052e-41	-1.0878	0.506	0.558	9.56104e-38	2
Tuba1a	2.191e-40	-0.262522	0.66	0.791	4.382e-37	2
Socs3	1.16545e-39	0.382318	0.651	0.603	2.33091e-36	2
Tsc22d3	1.25424e-39	-0.275832	0.631	0.752	2.50848e-36	2
Glcci1	2.96903e-38	0.364571	0.62	0.573	5.93806e-35	2
Itm2a	5.64917e-37	-0.328254	0.547	0.641	1.12983e-33	2
Pmaip1	1.54832e-36	0.337739	0.558	0.575	3.09665e-33	2
St8sia6	2.11588e-36	-0.495748	0.526	0.584	4.23176e-33	2
Psma4	1.81244e-35	0.270961	0.669	0.621	3.62487e-32	2
Cd55	2.67835e-35	-0.428457	0.503	0.581	5.35669e-32	2
Egr1	2.88078e-35	0.574731	0.629	0.588	5.76157e-32	2
Gm26532	3.74211e-34	0.274166	0.493	0.427	7.48422e-31	2
Ttc39c	9.14451e-34	0.530837	0.581	0.705	1.8289e-30	2
Selenop	1.14842e-33	-0.393604	0.615	0.703	2.29684e-30	2
Gata3	1.20244e-33	0.417371	0.636	0.624	2.40489e-30	2
Gbp7	4.47677e-33	0.279905	0.593	0.555	8.95354e-30	2
Klf3	5.75973e-32	-0.384363	0.615	0.704	1.15195e-28	2
Trbc1	2.0767e-31	0.326803	0.774	0.743	4.1534e-28	2
Cybb	1.12491e-30	0.38978	0.528	0.536	2.24982e-27	2
Kif1b	1.78574e-30	-0.497557	0.543	0.618	3.57148e-27	2
Tceal9	1.96483e-30	0.296002	0.561	0.522	3.92966e-27	2
Rarg	2.66842e-30	0.350585	0.57	0.578	5.33684e-27	2
Mpp7	2.44806e-28	-0.285338	0.622	0.547	4.89612e-25	2
Cd40lg	6.74429e-28	-0.351372	0.596	0.639	1.34886e-24	2
Jun	3.27963e-27	-0.257378	0.717	0.802	6.55926e-24	2
Pim3	3.40936e-27	0.356463	0.639	0.618	6.81871e-24	2
Gbp5	2.30286e-26	0.257387	0.553	0.552	4.60571e-23	2
Plk3	3.72961e-26	0.283991	0.565	0.522	7.45923e-23	2
Lars2	1.36722e-25	-0.386381	0.98	0.982	2.73445e-22	2
Gbp6	1.43999e-25	0.283523	0.61	0.6	2.87998e-22	2
Nfkbid	1.84055e-25	0.360764	0.649	0.623	3.68109e-22	2
Ecm1	2.44776e-25	0.59087	0.604	0.61	4.89553e-22	2
Endod1	5.04659e-25	0.321373	0.534	0.588	1.00932e-21	2
Pmepa1	2.87214e-23	0.268381	0.572	0.554	5.74428e-20	2
Csf1	3.11381e-23	0.265486	0.411	0.621	6.22762e-20	2
Itgb3	1.69329e-22	-0.448533	0.521	0.555	3.38658e-19	2
H2-Eb1	2.11015e-21	-0.33624	0.634	0.527	4.22031e-18	2
Ranbp10	4.88642e-21	-0.501921	0.495	0.55	9.77283e-18	2
Dusp2	2.14913e-20	0.263051	0.698	0.669	4.29826e-17	2
Id3	8.55604e-20	0.375435	0.571	0.546	1.71121e-16	2
Ddit4	1.79124e-19	0.416511	0.543	0.538	3.58249e-16	2
Gbp3	1.10596e-18	0.31297	0.496	0.502	2.21191e-15	2
Ly6a	1.23798e-18	0.32818	0.794	0.777	2.47596e-15	2
Ibtk	7.34728e-18	-0.278082	0.513	0.574	1.46946e-14	2
Gm12840	8.50009e-16	-0.417252	0.32	0.409	1.70002e-12	2
Mdn1	1.47579e-14	-0.280355	0.537	0.608	2.95157e-11	2
Angptl2	2.01643e-14	0.297047	0.493	0.477	4.03286e-11	2
Abcb1a	2.22052e-13	0.305253	0.518	0.553	4.44104e-10	2
Trbv15	3.66625e-13	0.317173	0.47	0.416	7.33249e-10	2
Dst	9.84204e-13	0.284292	0.434	0.598	1.96841e-09	2
Klhdc2	2.25008e-12	-0.333829	0.598	0.627	4.50017e-09	2
Iqgap2	2.81915e-11	-0.267567	0.581	0.613	5.63831e-08	2
Ttn	4.36337e-11	0.314541	0.589	0.694	8.72674e-08	2
Kcnq1ot1	6.77316e-11	-0.312104	0.598	0.555	1.35463e-07	2
Flna	7.03106e-11	-0.273364	0.747	0.768	1.40621e-07	2
Klf4	7.11924e-11	0.369378	0.5	0.497	1.42385e-07	2
Slc22a15	9.85229e-11	0.253916	0.463	0.441	1.97046e-07	2
Neb	9.9911e-10	0.333046	0.498	0.558	1.99822e-06	2
Gm47015	1.75069e-09	-0.284954	0.506	0.526	3.50138e-06	2
Tyrobp	4.34969e-09	-0.301788	0.393	0.336	8.69938e-06	2
Trbv16	7.66489e-09	0.275626	0.434	0.508	1.53298e-05	2
Rnf213	8.24131e-09	-0.283095	0.605	0.651	1.64826e-05	2
Adgre5	9.00388e-09	-0.292955	0.686	0.728	1.80078e-05	2
Bcl2l11	1.59878e-08	-0.372652	0.507	0.531	3.19755e-05	2
Cblb	1.09094e-07	-0.473785	0.775	0.74	0.000218187	2
Lyst	4.97483e-06	-0.438262	0.499	0.529	0.00994965	2
Rras2	0.000311042	-0.475428	0.477	0.487	0.622084	2
Ptpn5	0.00109164	0.285727	0.466	0.686	1	2
Bcl2	0.00112648	-0.268184	0.655	0.678	1	2
2010016I18Rik	0.00114783	-0.282746	0.534	0.507	1	2
Neat1	0.00278561	-0.256752	0.508	0.543	1	2
Hnrnpll	0.00389745	0.270218	0.519	0.567	1	2
Ccl5	0	3.55006	0.783	0.642	0	3
S100a6	0	2.41334	0.905	0.69	0	3
Itgb1	0	2.30644	0.913	0.68	0	3
Nkg7	0	1.91238	0.807	0.518	0	3
S100a4	0	1.82351	0.837	0.601	0	3
Lgals1	0	1.81809	0.911	0.695	0	3
S100a11	0	1.78041	0.95	0.716	0	3
S100a10	0	1.77869	0.986	0.805	0	3
Crip1	0	1.69492	0.977	0.876	0	3
Ahnak	0	1.58049	0.9	0.768	0	3
Vim	0	1.37448	0.933	0.85	0	3
AW112010	0	1.37439	0.944	0.748	0	3
Prr13	0	1.36426	0.875	0.691	0	3
Cxcr3	0	1.35254	0.809	0.627	0	3
Lsp1	0	1.30342	0.967	0.865	0	3
Anxa2	0	1.26665	0.825	0.696	0	3
Hopx	0	1.2134	0.813	0.64	0	3
Id2	0	1.17645	0.835	0.575	0	3
S100a13	0	1.10896	0.888	0.73	0	3
Thy1	0	1.09454	0.974	0.857	0	3
Hcst	0	0.971489	0.953	0.836	0	3
Tpst2	0	0.932991	0.845	0.636	0	3
Nebl	0	0.900552	0.772	0.636	0	3
Myo1f	0	0.893647	0.769	0.576	0	3
Cdc25b	0	0.891935	0.751	0.569	0	3
Clic1	0	0.825041	0.968	0.875	0	3
Arpc1b	0	0.814247	0.985	0.93	0	3
Actg1	0	0.802384	0.999	0.978	0	3
Tmsb4x	0	0.772603	1	0.981	0	3
Cd44	0	0.755513	0.723	0.442	0	3
Rac2	0	0.737919	0.997	0.938	0	3
Gna15	0	0.704931	0.729	0.585	0	3
Srgn	0	0.670407	0.982	0.885	0	3
Actb	0	0.636022	1	0.997	0	3
Lgals3	0	0.627001	0.739	0.63	0	3
Crmp1	0	0.294253	0.621	0.322	0	3
Satb1	0	-1.55178	0.704	0.865	0	3
Myl12b	5.10961e-306	0.706337	0.985	0.922	1.02192e-302	3
Myl6	2.19117e-302	0.738077	0.991	0.919	4.38234e-299	3
Tbx21	1.48066e-301	0.544272	0.659	0.402	2.96131e-298	3
Arhgdib	1.88881e-299	0.646878	0.998	0.95	3.77762e-296	3
Ubb	6.37916e-298	0.575911	1	0.964	1.27583e-294	3
Tagln2	7.66252e-296	1.01579	0.938	0.826	1.5325e-292	3
Sh3bgrl3	7.66848e-295	0.763074	0.989	0.901	1.5337e-291	3
Ifi27l2a	2.14261e-293	1.02107	0.976	0.879	4.28522e-290	3
Ccr2	2.71914e-288	0.412906	0.716	0.61	5.43828e-285	3
Bhlhe40	2.00904e-273	0.940757	0.785	0.659	4.01809e-270	3
Rgs1	1.71337e-268	1.13876	0.869	0.732	3.42674e-265	3
Ucp2	1.75316e-268	0.72734	0.985	0.92	3.50632e-265	3
Tmem176b	5.34661e-264	0.327764	0.691	0.492	1.06932e-260	3
Cfl1	2.39954e-262	0.616557	0.995	0.957	4.79908e-259	3
Smpdl3a	2.41951e-260	0.778278	0.848	0.667	4.83902e-257	3
Tspo	6.23163e-260	0.804814	0.925	0.768	1.24633e-256	3
Anxa6	8.05925e-259	0.91527	0.885	0.772	1.61185e-255	3
Pfn1	1.01557e-257	0.551782	1	0.977	2.03114e-254	3
Hmgb2	1.29893e-251	0.844611	0.912	0.777	2.59785e-248	3
Itga4	1.39653e-250	0.895015	0.892	0.723	2.79307e-247	3
Rora	1.41498e-249	0.67614	0.729	0.607	2.82996e-246	3
Ahr	2.00522e-248	0.356666	0.679	0.523	4.01043e-245	3
Smap1	2.33719e-247	0.791191	0.89	0.741	4.67438e-244	3
Emp3	1.26933e-242	0.788243	0.956	0.861	2.53866e-239	3
Ppp1ca	2.48104e-242	0.710859	0.947	0.843	4.96209e-239	3
Cd48	1.42725e-238	0.844647	0.811	0.623	2.8545e-235	3
Acot7	4.97935e-234	0.539397	0.72	0.653	9.9587e-231	3
Glipr2	4.6337e-231	0.754234	0.74	0.567	9.2674e-228	3
Ly6a	4.46312e-230	1.0042	0.869	0.771	8.92623e-227	3
Gapdh	4.0908e-228	0.627311	0.985	0.906	8.1816e-225	3
H2afz	1.34267e-227	0.700777	0.946	0.792	2.68534e-224	3
Myl12a	2.97609e-226	0.682566	0.961	0.855	5.95218e-223	3
Cox5b	3.80635e-223	0.682597	0.943	0.806	7.61271e-220	3
Il2rb	6.62904e-220	0.864427	0.763	0.646	1.32581e-216	3
Capg	7.93072e-218	0.642701	0.765	0.61	1.58614e-214	3
Itgb7	1.58158e-216	0.728494	0.947	0.859	3.16315e-213	3
Il9r	1.60809e-216	0.279183	0.671	0.631	3.21619e-213	3
Igfbp4	3.79468e-214	-1.68212	0.735	0.82	7.58936e-211	3
Oaz1	1.77869e-213	0.541891	0.993	0.921	3.55737e-210	3
Sidt1	5.73184e-210	0.60987	0.755	0.526	1.14637e-206	3
Ybx3	7.94905e-210	0.569636	0.713	0.62	1.58981e-206	3
Cxcr6	2.92691e-204	0.391091	0.636	0.459	5.85382e-201	3
Serf2	8.54481e-203	0.53348	0.992	0.917	1.70896e-199	3
Bcl2a1b	1.15614e-200	0.71021	0.724	0.55	2.31229e-197	3
Zyx	1.72734e-200	0.824355	0.823	0.684	3.45468e-197	3
Pycard	4.14262e-200	0.824923	0.856	0.733	8.28524e-197	3
Hint1	7.81229e-200	0.677627	0.924	0.803	1.56246e-196	3
Pkp3	9.74892e-195	0.758	0.807	0.706	1.94978e-191	3
Plk3	3.41269e-193	0.477791	0.716	0.512	6.82538e-190	3
Pglyrp1	3.86505e-191	0.571843	0.731	0.605	7.73011e-188	3
Junb	5.34614e-191	0.604446	0.996	0.968	1.06923e-187	3
Ly6c1	6.17577e-191	-1.08202	0.481	0.698	1.23515e-187	3
Icos	1.26641e-190	0.568279	0.762	0.599	2.53283e-187	3
Sec11c	9.54821e-189	0.576184	0.843	0.667	1.90964e-185	3
Epsti1	5.21263e-188	0.703287	0.818	0.664	1.04253e-184	3
Zfp36	1.18255e-186	0.906061	0.845	0.66	2.36511e-183	3
Sell	2.01785e-185	-0.955716	0.641	0.815	4.0357e-182	3
Tmem176a	2.54073e-185	0.26281	0.692	0.596	5.08146e-182	3
S1pr4	8.96906e-184	0.705305	0.751	0.556	1.79381e-180	3
Ccr4	1.56312e-183	0.363954	0.65	0.521	3.12624e-180	3
Golm1	5.04927e-183	0.556493	0.661	0.489	1.00985e-179	3
Ehd3	6.05219e-181	0.658357	0.731	0.526	1.21044e-177	3
Gnai2	7.16214e-181	0.515675	0.981	0.931	1.43243e-177	3
Sept9	8.76196e-181	0.627946	0.886	0.78	1.75239e-177	3
Coro1a	4.31938e-180	0.456814	0.998	0.971	8.63875e-177	3
Pomp	5.3505e-179	0.572959	0.857	0.671	1.0701e-175	3
E2f2	8.65937e-179	0.25269	0.623	0.479	1.73187e-175	3
Cldnd1	2.32525e-178	0.440649	0.682	0.505	4.6505e-175	3
Ms4a4b	1.20933e-177	0.569581	0.974	0.887	2.41866e-174	3
H2-Aa	1.30286e-177	-0.360503	0.678	0.455	2.60573e-174	3
Arpc4	1.3443e-177	0.620468	0.892	0.771	2.6886e-174	3
Psmb8	1.41662e-177	0.542742	0.971	0.893	2.83324e-174	3
Ldha	6.22993e-176	0.596135	0.967	0.905	1.24599e-172	3
Maf	8.18537e-176	0.622203	0.718	0.644	1.63707e-172	3
Cyba	8.23162e-176	0.575921	0.959	0.889	1.64632e-172	3
H2-Q6	6.18897e-175	0.558019	0.862	0.688	1.23779e-171	3
Calm1	2.17959e-173	0.559943	0.976	0.924	4.35917e-170	3
CAAA01147332.1	1.54657e-170	0.699393	0.787	0.668	3.09315e-167	3
Cnn2	2.59983e-169	0.567025	0.974	0.931	5.19967e-166	3
Il18r1	1.21191e-168	0.72625	0.677	0.525	2.42382e-165	3
Cmtm7	2.92268e-166	0.428016	0.764	0.583	5.84536e-163	3
Ptpn18	4.09594e-166	0.549435	0.98	0.889	8.19189e-163	3
Atp5l	4.18258e-166	0.554452	0.943	0.794	8.36516e-163	3
Lcp1	3.00218e-163	0.489427	0.978	0.919	6.00436e-160	3
Cd82	4.68635e-163	0.543642	0.842	0.708	9.3727e-160	3
1810037I17Rik	6.03709e-163	0.629922	0.824	0.72	1.20742e-159	3
Vamp8	3.08315e-162	0.626808	0.821	0.705	6.1663e-159	3
Smco4	1.40481e-161	0.557318	0.708	0.571	2.80962e-158	3
Ndufa4	3.8111e-160	0.551013	0.919	0.784	7.62219e-157	3
Ccr7	4.39331e-159	-0.932367	0.811	0.886	8.78661e-156	3
Gnb2	2.64874e-158	0.553279	0.916	0.831	5.29748e-155	3
Cd52	5.14878e-158	0.547611	0.996	0.93	1.02976e-154	3
Cd226	9.1375e-156	0.438545	0.689	0.501	1.8275e-152	3
Ier2	3.19001e-155	0.705515	0.906	0.813	6.38003e-152	3
Reep5	5.6601e-155	0.599697	0.827	0.717	1.13202e-151	3
Dnajc15	3.93356e-153	0.633738	0.771	0.614	7.86713e-150	3
Fos	3.85951e-152	0.860633	0.854	0.753	7.71903e-149	3
Cox8a	5.45275e-150	0.486726	0.973	0.86	1.09055e-146	3
Cox17	3.38076e-149	0.631408	0.814	0.696	6.76151e-146	3
Arpc5	3.75163e-149	0.520775	0.917	0.803	7.50327e-146	3
Abracl	8.46821e-149	0.531073	0.89	0.753	1.69364e-145	3
Ifng	1.17862e-148	0.777905	0.647	0.658	2.35723e-145	3
Ezh2	6.98882e-147	0.337498	0.656	0.488	1.39776e-143	3
Cox6b1	1.63544e-146	0.505654	0.923	0.817	3.27087e-143	3
Ctsb	7.12181e-146	0.384103	0.837	0.712	1.42436e-142	3
Atp5h	1.25945e-145	0.513342	0.952	0.851	2.5189e-142	3
Atp2b4	5.10616e-145	0.317706	0.582	0.444	1.02123e-141	3
Adgre5	3.19556e-144	0.549499	0.847	0.715	6.39112e-141	3
Emp1	1.4064e-143	0.392409	0.614	0.538	2.81281e-140	3
Efhd2	1.47753e-143	0.495891	0.733	0.594	2.95507e-140	3
Gzmk	5.45078e-143	0.252835	0.529	0.262	1.09016e-139	3
Atp1b1	2.1283e-141	-0.806323	0.484	0.651	4.25661e-138	3
Runx2	2.82503e-141	0.366725	0.666	0.686	5.65006e-138	3
Trbv15	5.81962e-141	0.264129	0.586	0.408	1.16392e-137	3
Ndfip1	9.789e-141	0.457821	0.924	0.797	1.9578e-137	3
Ttc39b	1.00526e-139	0.435057	0.659	0.472	2.01053e-136	3
L1cam	1.32016e-139	0.250114	0.639	0.488	2.64032e-136	3
Elob	1.35581e-137	0.487998	0.942	0.817	2.71161e-134	3
Itgb2	1.31152e-136	0.553338	0.86	0.745	2.62303e-133	3
Ass1	3.13577e-136	0.62965	0.885	0.825	6.27154e-133	3
AI467606	5.11331e-136	0.504186	0.704	0.566	1.02266e-132	3
Anxa5	7.36101e-136	0.467794	0.779	0.611	1.4722e-132	3
Rps20	9.03908e-135	-0.495037	1	0.985	1.80782e-131	3
Aldoa	9.09603e-135	0.517147	0.934	0.842	1.81921e-131	3
C1qc	3.30301e-134	-0.250607	0.462	0.24	6.60602e-131	3
B2m	4.00607e-134	0.387451	0.995	0.948	8.01214e-131	3
Gna13	6.89181e-134	0.568551	0.85	0.72	1.37836e-130	3
Spn	9.53749e-133	0.542047	0.748	0.601	1.9075e-129	3
Capn2	1.00872e-132	0.538712	0.684	0.533	2.01745e-129	3
Gzma	5.296e-130	0.598091	0.575	0.449	1.0592e-126	3
Cd40lg	1.55967e-129	0.589574	0.774	0.624	3.11934e-126	3
Hsd11b1	1.29746e-128	0.490171	0.757	0.652	2.59491e-125	3
Gpx1	5.64793e-128	0.601749	0.884	0.786	1.12959e-124	3
Calm3	1.678e-127	0.531826	0.805	0.698	3.35599e-124	3
Gmfg	3.03055e-126	0.523755	0.919	0.831	6.0611e-123	3
Vasp	6.15237e-126	0.517275	0.862	0.746	1.23047e-122	3
Zfp36l2	1.05534e-124	0.52883	0.951	0.853	2.11068e-121	3
Gimap7	2.87364e-124	0.472452	0.779	0.636	5.74729e-121	3
Mrpl52	7.55576e-123	0.51101	0.892	0.79	1.51115e-119	3
Cox6c	4.51361e-121	0.438139	0.938	0.795	9.02722e-118	3
Bcl2a1d	2.20404e-120	0.357169	0.618	0.557	4.40808e-117	3
Dtx1	3.31906e-120	0.697571	0.782	0.709	6.63812e-117	3
Tnfsf11	7.25079e-120	0.39403	0.646	0.59	1.45016e-116	3
Atp5g3	5.72769e-119	0.450224	0.963	0.856	1.14554e-115	3
Etfb	2.44129e-117	0.358349	0.708	0.603	4.88257e-114	3
Klf6	3.96681e-117	0.594288	0.887	0.782	7.93363e-114	3
Rpl36a	2.3661e-115	-0.512297	0.982	0.934	4.73221e-112	3
Zdhhc2	2.7204e-114	0.399292	0.598	0.509	5.44081e-111	3
Arhgap26	3.0795e-113	0.355083	0.599	0.47	6.159e-110	3
Coro1b	1.1505e-112	0.494487	0.819	0.729	2.30101e-109	3
Aprt	2.34696e-111	0.509342	0.817	0.727	4.69393e-108	3
Atp5md	1.96361e-109	0.43698	0.855	0.678	3.92723e-106	3
H2-Eb1	5.05292e-109	-0.275923	0.632	0.531	1.01058e-105	3
Socs3	2.98776e-105	0.648333	0.69	0.602	5.97553e-102	3
Glrx	4.57669e-105	0.429806	0.638	0.548	9.15338e-102	3
Mif4gd	5.01198e-105	0.473694	0.698	0.591	1.0024e-101	3
Lpxn	7.47967e-104	0.361919	0.619	0.482	1.49593e-100	3
Stk39	2.45726e-103	0.366089	0.634	0.51	4.91452e-100	3
Rps4x	3.03409e-103	-0.329187	1	0.983	6.06818e-100	3
H1f0	3.12266e-103	0.406426	0.656	0.59	6.24533e-100	3
Btg2	5.73225e-102	0.452318	0.875	0.763	1.14645e-98	3
Txn1	9.52327e-102	0.456738	0.743	0.631	1.90465e-98	3
Myo1g	1.50231e-100	0.473738	0.754	0.647	3.00463e-97	3
Cdk2ap2	2.5799e-100	0.440352	0.893	0.804	5.15981e-97	3
Slamf6	4.07355e-100	0.396322	0.746	0.62	8.14711e-97	3
Tomm6	4.66212e-100	0.427945	0.908	0.801	9.32424e-97	3
Sh3bgrl	2.21928e-99	0.412031	0.641	0.524	4.43856e-96	3
Atp5e	2.28793e-99	0.385523	0.985	0.866	4.57586e-96	3
Cd3g	3.99176e-99	0.375287	0.977	0.927	7.98352e-96	3
Cox5a	5.63854e-99	0.422601	0.876	0.788	1.12771e-95	3
Gm26917	2.05799e-97	-1.72597	0.871	0.922	4.11599e-94	3
Cox4i1	2.82195e-97	0.398645	0.973	0.871	5.6439e-94	3
C1qb	3.19922e-97	-0.307944	0.47	0.213	6.39843e-94	3
H2afj	4.08581e-97	0.414291	0.92	0.829	8.17163e-94	3
Rps7	5.4529e-97	-0.310726	1	0.985	1.09058e-93	3
Itgal	3.05192e-96	0.395849	0.761	0.638	6.10383e-93	3
Lmnb1	3.29541e-96	0.398522	0.678	0.545	6.59082e-93	3
Traf1	2.08245e-95	0.320498	0.798	0.654	4.16491e-92	3
Rps24	3.47246e-95	-0.298134	1	0.995	6.94493e-92	3
Sh2d1a	4.12595e-93	0.363363	0.738	0.596	8.25189e-90	3
Gng5	1.28224e-92	0.37861	0.956	0.864	2.56448e-89	3
Pbxip1	7.48807e-92	0.33969	0.719	0.588	1.49761e-88	3
Ccdc50	1.41116e-91	0.392572	0.613	0.53	2.82233e-88	3
Atxn1	5.00203e-91	0.354785	0.593	0.505	1.00041e-87	3
Psme2	1.4197e-90	0.372128	0.926	0.851	2.8394e-87	3
Dynll1	3.88634e-90	0.416052	0.832	0.715	7.77268e-87	3
Prdx2	1.69816e-89	0.383323	0.786	0.687	3.39633e-86	3
Ptprcap	2.12302e-89	0.381936	0.931	0.868	4.24604e-86	3
Ecm1	1.74169e-88	-0.332145	0.473	0.619	3.48338e-85	3
Atpif1	4.48166e-88	0.339953	0.697	0.585	8.96332e-85	3
Nrp1	4.41005e-87	0.347277	0.638	0.654	8.82009e-84	3
Grap	1.59468e-86	0.42078	0.795	0.702	3.18937e-83	3
Sorl1	2.03697e-86	0.364375	0.629	0.507	4.07394e-83	3
Cox7c	1.41869e-85	0.355775	0.944	0.852	2.83738e-82	3
Atp5d	2.63222e-85	0.36138	0.935	0.861	5.26444e-82	3
Flna	7.60511e-84	0.368016	0.855	0.759	1.52102e-80	3
Ttc39c	1.03782e-83	0.368042	0.626	0.697	2.07563e-80	3
Sec61b	1.97859e-83	0.362306	0.908	0.816	3.95718e-80	3
Dusp1	1.21398e-82	0.38599	0.861	0.796	2.42795e-79	3
Adam19	1.56161e-82	0.365059	0.61	0.576	3.12322e-79	3
Mgst2	2.74726e-82	-0.279182	0.37	0.596	5.49452e-79	3
Ndufa3	5.92569e-82	0.36775	0.883	0.78	1.18514e-78	3
Cd5	5.98299e-82	0.362457	0.892	0.821	1.1966e-78	3
Runx3	6.15958e-82	0.432082	0.7	0.611	1.23192e-78	3
Cd6	1.00742e-81	0.387217	0.828	0.726	2.01484e-78	3
Actn1	1.11047e-80	-0.668804	0.558	0.721	2.22095e-77	3
Rps8	1.33864e-80	-0.269573	1	0.991	2.67728e-77	3
Nfatc1	3.97804e-79	0.284275	0.736	0.611	7.95609e-76	3
Sntb2	4.8657e-79	0.438314	0.599	0.534	9.73139e-76	3
Myb	7.94398e-78	-0.303128	0.47	0.645	1.5888e-74	3
B3gnt2	2.01555e-77	0.256224	0.695	0.552	4.03111e-74	3
Klf2	3.67414e-77	0.421567	0.96	0.889	7.34828e-74	3
Uqcr10	5.33727e-77	0.389753	0.84	0.755	1.06745e-73	3
Dbi	1.73291e-76	0.325498	0.751	0.643	3.46581e-73	3
Zap70	2.78406e-76	0.311842	0.815	0.7	5.56812e-73	3
Rpl5	6.75038e-76	-0.363482	0.961	0.928	1.35008e-72	3
Crlf2	2.23193e-75	0.252735	0.694	0.575	4.46387e-72	3
Rps29	4.83016e-75	-0.270229	0.999	0.95	9.66032e-72	3
Atp2b1	6.57045e-75	0.332341	0.749	0.665	1.31409e-71	3
Pim1	9.17334e-75	0.381459	0.903	0.809	1.83467e-71	3
Gm47015	1.51825e-74	-0.277404	0.333	0.538	3.0365e-71	3
Cd3d	2.59844e-74	0.328336	0.978	0.911	5.19687e-71	3
Casp1	6.10425e-74	0.479406	0.577	0.559	1.22085e-70	3
Ybx1	1.26876e-73	0.327789	0.952	0.897	2.53752e-70	3
Rasgrp2	1.49899e-73	0.3442	0.869	0.734	2.99798e-70	3
Apobec3	1.83839e-72	0.354343	0.719	0.633	3.67679e-69	3
Rpl3	7.11681e-72	-0.26287	0.999	0.974	1.42336e-68	3
Gimap4	7.76244e-72	0.345098	0.878	0.791	1.55249e-68	3
Trim8	1.45772e-71	0.278445	0.68	0.564	2.91544e-68	3
Gm2a	1.0335e-70	0.353838	0.715	0.623	2.067e-67	3
Ly6e	1.01349e-68	0.283203	0.977	0.923	2.02698e-65	3
Rpl35	1.23163e-68	-0.288309	0.997	0.919	2.46325e-65	3
Rps19	2.22631e-68	-0.312743	1	0.972	4.45261e-65	3
Sec61g	4.15228e-68	0.328515	0.891	0.777	8.30456e-65	3
Npm1	4.48634e-68	-0.428273	0.954	0.935	8.97267e-65	3
Pfdn5	2.62629e-67	0.321264	0.969	0.901	5.25258e-64	3
Rexo2	4.69135e-67	0.47337	0.779	0.74	9.38269e-64	3
Gm42418	9.11282e-67	-0.641008	1	1	1.82256e-63	3
Psmb9	2.64142e-66	0.334974	0.866	0.799	5.28284e-63	3
Nme2	2.05951e-65	0.332188	0.973	0.888	4.11902e-62	3
Sla	3.64691e-65	0.313593	0.707	0.605	7.29382e-62	3
Sptssa	3.92059e-64	0.345217	0.703	0.608	7.84119e-61	3
Psmb10	7.6907e-64	0.32639	0.772	0.674	1.53814e-60	3
Itm2c	1.15779e-63	0.26957	0.772	0.691	2.31558e-60	3
Syngr2	1.39589e-63	0.345876	0.679	0.628	2.79178e-60	3
Ar	1.58796e-62	0.362911	0.584	0.52	3.17593e-59	3
Fasl	2.93826e-62	0.426183	0.588	0.514	5.87653e-59	3
Sept11	3.70939e-62	0.264668	0.556	0.453	7.41877e-59	3
Atox1	6.63678e-62	0.344731	0.789	0.743	1.32736e-58	3
Irf2bp2	8.24948e-62	0.306974	0.828	0.736	1.6499e-58	3
Calr	1.92198e-61	0.270064	0.75	0.649	3.84397e-58	3
Psme1	3.20792e-61	0.293316	0.946	0.88	6.41584e-58	3
Pde3b	9.15688e-61	-0.799448	0.494	0.631	1.83138e-57	3
Evi2a	4.70063e-60	0.442861	0.578	0.535	9.40126e-57	3
Bst2	5.09433e-60	0.279154	0.775	0.705	1.01887e-56	3
Ndufc1	1.36294e-59	0.259359	0.726	0.61	2.72589e-56	3
Tspan13	4.98298e-59	0.343157	0.746	0.65	9.96595e-56	3
Txndc17	1.7741e-58	0.336801	0.715	0.67	3.5482e-55	3
Cox7a2	2.63015e-58	0.317	0.848	0.771	5.26029e-55	3
Cblb	1.07403e-57	-0.732613	0.643	0.751	2.14807e-54	3
Rpl36al	3.44585e-57	0.294656	0.987	0.886	6.8917e-54	3
Prdx1	3.60081e-57	0.330765	0.82	0.779	7.20162e-54	3
St8sia6	6.15295e-57	-0.616613	0.44	0.589	1.23059e-53	3
Tomm7	2.45306e-56	0.271705	0.876	0.768	4.90612e-53	3
Jund	3.07371e-56	0.302947	0.986	0.957	6.14743e-53	3
Ier5	4.94963e-56	0.385325	0.82	0.735	9.89926e-53	3
Cited2	1.19558e-55	0.412013	0.841	0.771	2.39115e-52	3
Atn1	2.00295e-55	-0.308997	0.365	0.548	4.0059e-52	3
Trbc2	1.12709e-54	0.324918	0.944	0.879	2.25418e-51	3
Tubb2a	4.39618e-54	-0.351803	0.49	0.603	8.79236e-51	3
Cox7b	4.41106e-54	0.292978	0.831	0.731	8.82212e-51	3
Cebpb	7.14881e-54	0.32911	0.684	0.594	1.42976e-50	3
Gstp1	2.18425e-53	0.280085	0.878	0.772	4.3685e-50	3
Ptpn11	2.18616e-53	0.254985	0.675	0.611	4.37232e-50	3
H2afv	2.95213e-53	0.251667	0.79	0.697	5.90427e-50	3
Btf3	8.20858e-53	0.267275	0.976	0.901	1.64172e-49	3
Fis1	1.59878e-52	0.301152	0.846	0.781	3.19756e-49	3
Sfr1	4.74708e-52	0.289068	0.755	0.674	9.49415e-49	3
Txnip	1.18104e-51	-0.580599	0.848	0.853	2.36208e-48	3
Bcl2	4.47613e-51	-0.656118	0.563	0.684	8.95227e-48	3
Tagap	4.87842e-51	0.312941	0.777	0.691	9.75684e-48	3
Tnfrsf25	4.91724e-51	0.327751	0.646	0.609	9.83449e-48	3
Ramp1	5.39569e-51	-0.517299	0.538	0.637	1.07914e-47	3
Plaat3	9.07908e-51	0.323766	0.715	0.666	1.81582e-47	3
Arl6ip1	1.91712e-50	0.252527	0.898	0.854	3.83425e-47	3
Cpne7	3.3916e-50	0.283298	0.563	0.613	6.78321e-47	3
Odc1	1.77208e-49	0.3529	0.689	0.609	3.54415e-46	3
Cd83	2.60487e-49	-0.272683	0.621	0.604	5.20975e-46	3
Psen2	3.22195e-49	0.329703	0.643	0.577	6.44391e-46	3
Nfkbia	6.99575e-49	0.358445	0.926	0.894	1.39915e-45	3
Ide	1.03947e-48	0.268083	0.7	0.658	2.07893e-45	3
Il2	2.07784e-48	0.333511	0.541	0.571	4.15568e-45	3
Klk8	1.56863e-47	0.327644	0.728	0.69	3.13725e-44	3
Podnl1	1.89532e-47	0.330853	0.57	0.595	3.79064e-44	3
Eif3f	3.28591e-47	0.254136	0.979	0.934	6.57182e-44	3
Cotl1	5.40649e-47	0.315891	0.798	0.739	1.0813e-43	3
Mapre2	1.97372e-46	0.320516	0.585	0.53	3.94744e-43	3
Ikzf2	3.00869e-46	-0.426733	0.685	0.7	6.01739e-43	3
Itm2a	3.92524e-46	-0.526176	0.534	0.639	7.85047e-43	3
Pdlim4	1.10891e-43	-0.421028	0.647	0.708	2.21783e-40	3
Ddit4	1.41797e-43	0.30914	0.59	0.534	2.83593e-40	3
Spry1	8.63743e-43	0.401189	0.574	0.595	1.72749e-39	3
Apoe	7.66657e-42	-0.272868	0.562	0.418	1.53331e-38	3
[truncated: 3,681 more rows]

## Sheet: Avg Cells per Cluster
Avg Cell numbers
	Reduced No of Clusters(res=0.2)	WT_T	(%) WT Samples	KO_T	(%) KO Samples
	0	4550	37.961	10439	58.8378
	1	3758	31.3532	1303	7.34416
	2	909	7.58385	2159	12.1689
	3	596	4.97247	1534	8.64615
	4	816	6.80794	418	2.35599
	5	584	4.87235	482	2.71672
	6	248	2.06908	570	3.21272
	7	161	1.34323	345	1.94454
	8	189	1.57684	272	1.53309
	9	86	0.717504	140	0.789088
	10	72	0.600701	20	0.112727
	11	17	0.141832	60	0.338181
		11986		17742

## Sheet: Cells per Cluster_Individ_Rep_x0009__x0009_
KO_1T		KO_1T_0	5188			WT_1T		WT_1T_0	788
7800		KO_1T_1	213			2519		WT_1T_1	980
		KO_1T_2	962					WT_1T_2	178
		KO_1T_3	663					WT_1T_3	91
		KO_1T_4	73					WT_1T_4	184
		KO_1T_5	91					WT_1T_5	152
		KO_1T_6	255					WT_1T_6	44
		KO_1T_7	169					WT_1T_7	28
		KO_1T_8	108					WT_1T_8	40
		KO_1T_9	60					WT_1T_9	14
		KO_1T_10	5					WT_1T_10	15
		KO_1T_11	13					WT_1T_11	5
KO_2T		KO_2T_0	2306			WT_2T		WT_2T_0	2621
3833		KO_2T_1	263			4625		WT_2T_1	814
		KO_2T_2	496					WT_2T_2	346
		KO_2T_3	300					WT_2T_3	208
		KO_2T_4	79					WT_2T_4	195
		KO_2T_5	26					WT_2T_5	104
		KO_2T_6	144					WT_2T_6	132
		KO_2T_7	98					WT_2T_7	74
		KO_2T_8	71					WT_2T_8	51
		KO_2T_9	39					WT_2T_9	47
		KO_2T_10	3					WT_2T_10	28
		KO_2T_11	8					WT_2T_11	5
KO_3T		KO_3T_0	2945			WT_3T		WT_3T_0	1141
6109		KO_3T_1	827			4842		WT_3T_1	1964
		KO_3T_2	701					WT_3T_2	385
		KO_3T_3	571					WT_3T_3	297
		KO_3T_4	266					WT_3T_4	437
		KO_3T_5	365					WT_3T_5	328
		KO_3T_6	171					WT_3T_6	72
		KO_3T_7	78					WT_3T_7	59
		KO_3T_8	93					WT_3T_8	98
		KO_3T_9	41					WT_3T_9	25
		KO_3T_10	12					WT_3T_10	29
		KO_3T_11	39					WT_3T_11	7
